# Supplementary material for: The Nutrigenomic Effect of Mela Rosa Marchigiana Callus Extract on Cellular Senescence: Insight From a Preliminary In Vitro Study
Source: Mol Nutr Food Res. 2025 Nov 22;69(24):e70336. doi: 10.1002/mnfr.70336 (PMC12700053; doi:10.1002/mnfr.70336)
Supplement: Supplementary file 2 — Supporting Information File 2: mnfr70336‐sup‐0001‐SuppMat.docx. [file MNFR-69-e70336-s001.xlsx]

## Sheet: Foglio1
	GeneName	FC	FC (2)	logFC	logCPM	LR	PValue	FDR	Tras_ID
6239	MYZAP	134.835	134.835	7.07505	2.23915	33.4882	7.16983e-09	2.61802e-08	ENSG00000263155.1
10262	TGFB2	113.334	113.334	6.82443	4.98068	1681.87	0	0	ENSG00000092969.7
1666	CCND2	86.2898	86.2898	6.43112	4.66079	1523.33	0	0	ENSG00000118971.3
2708	DIO2	74.8677	74.8677	6.22627	0.713576	106.946	4.57504e-25	4.31341e-24	ENSG00000211448.7
1725	CD69	69.1352	69.1352	6.11135	0.612761	99.9736	1.54444e-23	1.36146e-22	ENSG00000110848.4
10259	TGFA	58.644	58.644	5.87391	0.404942	86.6486	1.29622e-20	9.97627e-20	ENSG00000163235.11
10898	TTC29	54.4484	54.4484	5.76682	0.316165	79.9813	3.77977e-19	2.71191e-18	ENSG00000137473.13
10486	TMEM200A	40.7496	40.7496	5.34871	4.54637	1172.96	4.60202e-257	2.22149e-254	ENSG00000164484.7
4082	GPC5	37.5415	37.5415	5.23042	2.04684	214.758	1.25876e-48	2.38847e-47	ENSG00000179399.9
9055	SELP	33.6185	33.6185	5.07118	2.49457	251.11	1.48741e-56	3.47869e-55	ENSG00000174175.12
9049	SELE	31.9037	31.9037	4.99565	3.77693	530.961	1.74499e-117	1.38543e-115	ENSG00000007908.11
8222	RELN	27.526	27.526	4.78272	3.30413	463.798	7.16896e-103	4.48264e-101	ENSG00000189056.9
10040	SYT14	25.613	25.613	4.67881	1.33756	132.299	1.28703e-30	1.48064e-29	ENSG00000143469.12
8449	RP11-11N9.4	25.1406	25.1406	4.65195	0.488253	81.583	1.68055e-19	1.22617e-18	ENSG00000247134.2
8991	SCUBE1	23.461	23.461	4.55219	0.404663	74.5422	5.93561e-18	4.02421e-17	ENSG00000159307.14
1659	CCNA1	22.4805	22.4805	4.4906	5.1718	1473.75	0	0	ENSG00000133101.5
6995	PCDHB14	20.5624	20.5624	4.36194	1.42508	134.343	4.59773e-31	5.37649e-30	ENSG00000120327.4
4907	KCNMA1	18.9272	18.9272	4.24239	3.40616	444.653	1.05151e-98	5.76803e-97	ENSG00000156113.16
10615	TNFSF15	18.6354	18.6354	4.21998	5.32171	1367.27	2.71796e-299	2.05002e-296	ENSG00000181634.7
6996	PCDHB15	17.4892	17.4892	4.1284	0.858978	91.8179	9.50299e-22	7.73311e-21	ENSG00000113248.3
4572	ICAM1	17.1514	17.1514	4.10025	6.42554	2257.93	0	0	ENSG00000090339.4
11432	WNK4	16.9927	16.9927	4.08685	2.91678	316.353	9.02123e-71	2.83511e-69	ENSG00000126562.12
10082	TAGLN	16.9148	16.9148	4.08022	3.9409	557.703	2.65694e-123	2.41082e-121	ENSG00000149591.12
2712	DIRAS3	16.6937	16.6937	4.06123	4.12603	689.432	5.94109e-152	8.63821e-150	ENSG00000162595.4
6568	NOG	15.2686	15.2686	3.9325	3.07636	354.547	4.33467e-79	1.65541e-77	ENSG00000183691.4
662	ARHGDIG	15.1703	15.1703	3.92318	1.45013	134.185	4.97747e-31	5.81491e-30	ENSG00000242173.4
2906	DUSP8	14.1282	14.1282	3.8205	2.40889	209.131	2.12546e-47	3.89819e-46	ENSG00000184545.6
4161	GS1-600G8.5	13.5116	13.5116	3.75613	1.52382	122.666	1.65e-28	1.76684e-27	ENSG00000235385.1
6699	NTRK2	13.4839	13.4839	3.75317	0.896006	85.0339	2.93291e-20	2.21908e-19	ENSG00000148053.11
265	ADRA1D	13.3826	13.3826	3.74228	2.69178	240.359	3.28402e-54	7.27185e-53	ENSG00000171873.6
2483	CYTL1	13.2371	13.2371	3.72651	6.95572	3028.73	0	0	ENSG00000170891.6
9457	SLC7A14	12.9779	12.9779	3.69799	0.504102	63.5522	1.56174e-15	9.28886e-15	ENSG00000013293.5
7002	PCDHGA4	12.5054	12.5054	3.64448	3.62433	325.919	7.44039e-73	2.46677e-71	ENSG00000262576.1
9434	SLC44A5	11.9841	11.9841	3.58306	1.94809	115.81	5.23183e-27	5.29679e-26	ENSG00000137968.12
3448	FAM21D	11.8192	11.8192	3.56306	0.352167	14.8791	0.000114626	0.000273165	ENSG00000174196.5
458	ANGPTL4	11.7117	11.7117	3.54988	3.30456	382.536	3.49071e-85	1.53185e-83	ENSG00000167772.7
97	AC011306.2	11.5438	11.5438	3.52905	3.11633	329.605	1.1718e-73	3.97228e-72	ENSG00000226702.1
3726	FOXP2	11.1532	11.1532	3.47938	1.18421	98.5619	3.15016e-23	2.74089e-22	ENSG00000128573.18
9061	SEMA3G	10.7821	10.7821	3.43057	3.19433	293.353	9.2471e-66	2.66334e-64	ENSG00000010319.2
10711	TRAF1	10.457	10.457	3.38639	3.50547	337.732	1.9896e-75	7.04121e-74	ENSG00000056558.6
10497	TMEM217	10.4428	10.4428	3.38444	3.04491	292.628	1.33036e-65	3.80445e-64	ENSG00000172738.7
8524	RP11-356J5.12	10.442	10.442	3.38433	1.56226	112.753	2.44426e-26	2.40206e-25	ENSG00000250303.2
1032	BDNF	10.3522	10.3522	3.37187	2.64779	225.457	5.83493e-51	1.18545e-49	ENSG00000176697.14
1656	CCL2	10.214	10.214	3.35248	6.29958	1489.07	0	0	ENSG00000108691.5
81	AC004837.3	10.1967	10.1967	3.35003	0.404249	51.193	8.37187e-13	4.20966e-12	ENSG00000106540.4
2137	COL12A1	9.67498	9.67498	3.27426	5.72397	1295.21	1.24075e-283	7.48668e-281	ENSG00000111799.16
5919	MN1	9.56279	9.56279	3.25743	2.90987	207.545	4.71567e-47	8.54485e-46	ENSG00000169184.5
11277	VLDLR	9.42266	9.42266	3.23613	3.65176	391.094	4.78239e-87	2.12966e-85	ENSG00000147852.11
2257	CREB3L1	9.31598	9.31598	3.21971	0.858581	73.2303	1.15371e-17	7.70931e-17	ENSG00000157613.6
2022	CLDN1	9.14549	9.14549	3.19306	2.41245	152.186	5.7702e-35	7.57723e-34	ENSG00000163347.5
8497	RP11-277P12.20	8.97829	8.97829	3.16644	1.7169	96.0548	1.11749e-22	9.47038e-22	ENSG00000245648.1
7001	PCDHGA3	8.93657	8.93657	3.15972	2.57253	147.518	6.04698e-34	7.72221e-33	ENSG00000254245.1
3092	ELFN2	8.63096	8.63096	3.10952	2.98667	273.825	1.66492e-61	4.38694e-60	ENSG00000166897.10
6473	NFE4	8.34803	8.34803	3.06144	3.19579	284.529	7.73785e-64	2.15659e-62	ENSG00000230257.1
10041	SYTL2	8.28998	8.28998	3.05137	0.833016	64.8041	8.27254e-16	4.98916e-15	ENSG00000137501.12
9628	SNTB1	8.21691	8.21691	3.0386	1.67389	117.086	2.74913e-27	2.81157e-26	ENSG00000172164.9
5484	LZTS3	8.13772	8.13772	3.02462	2.72882	231.561	2.72181e-52	5.78288e-51	ENSG00000088899.10
2437	CXCL6	8.04587	8.04587	3.00825	1.16399	61.1794	5.21041e-15	3.00283e-14	ENSG00000124875.5
2436	CXCL2	8.04268	8.04268	3.00768	3.03813	210.401	1.12279e-47	2.06867e-46	ENSG00000081041.8
3517	FANK1	7.91651	7.91651	2.98486	0.780855	62.4791	2.69287e-15	1.57636e-14	ENSG00000203780.6
3754	FSTL5	7.89771	7.89771	2.98143	0.780999	60.6244	6.90711e-15	3.95048e-14	ENSG00000168843.9
4675	IL32	7.8526	7.8526	2.97317	6.82495	1743.35	0	0	ENSG00000008517.12
8850	RSPO3	7.84373	7.84373	2.97154	1.29038	85.1875	2.7137e-20	2.05839e-19	ENSG00000146374.9
24	ABCA4	7.78845	7.78845	2.96134	2.88404	240.118	3.706e-54	8.19122e-53	ENSG00000198691.7
5339	LOXL4	7.73084	7.73084	2.95063	2.51974	167.629	2.43773e-38	3.48975e-37	ENSG00000138131.3
3179	EPHB1	7.67632	7.67632	2.94042	1.99464	121.886	2.44481e-28	2.59718e-27	ENSG00000154928.12
6807	OLFML3	7.61248	7.61248	2.92837	2.97196	194.889	2.72361e-44	4.6359e-43	ENSG00000116774.7
5905	MMP10	7.5314	7.5314	2.91292	5.69991	1139.44	8.85382e-250	3.95733e-247	ENSG00000166670.5
10879	TSSC2	7.43124	7.43124	2.8936	1.76416	90.0329	2.34235e-21	1.87326e-20	ENSG00000223756.2
4610	IFIT1	7.39819	7.39819	2.88717	0.895861	41.1787	1.38926e-10	5.90544e-10	ENSG00000185745.8
3848	GAS6	7.34568	7.34568	2.8769	6.28796	1640.81	0	0	ENSG00000183087.10
5808	MGAT5B	7.23655	7.23655	2.8553	3.16011	225.25	6.47454e-51	1.31319e-49	ENSG00000167889.8
10606	TNFRSF19	6.9557	6.9557	2.7982	1.35403	84.6166	3.62215e-20	2.72011e-19	ENSG00000127863.11
2025	CLDN14	6.95432	6.95432	2.79791	2.29444	153.515	2.9559e-35	3.946e-34	ENSG00000159261.6
1452	CACNA2D4	6.91285	6.91285	2.78928	0.990125	58.3822	2.15831e-14	1.19699e-13	ENSG00000151062.10
805	ATF3	6.80788	6.80788	2.76721	4.5192	446.679	3.80978e-99	2.11873e-97	ENSG00000162772.12
11962	ZNF610	6.77413	6.77413	2.76004	1.1223	64.6586	8.90682e-16	5.36901e-15	ENSG00000167554.10
3971	GLIS3	6.771	6.771	2.75937	1.65901	98.3549	3.49741e-23	3.0321e-22	ENSG00000107249.17
2234	CPNE7	6.76599	6.76599	2.7583	2.41527	142.355	8.13454e-33	1.011e-31	ENSG00000178773.10
4804	ITGA11	6.73706	6.73706	2.75212	2.00568	125.786	3.42451e-29	3.76041e-28	ENSG00000137809.12
3237	ERV3-1	6.71839	6.71839	2.74812	5.34454	422.455	7.12882e-94	3.52585e-92	ENSG00000213462.4
2369	CTD-3018O17.3	6.6688	6.6688	2.73743	0.369199	40.9357	1.57318e-10	6.64514e-10	ENSG00000269834.1
1830	CEACAM1	6.54826	6.54826	2.71111	3.55384	269.511	1.45064e-60	3.73268e-59	ENSG00000079385.17
10002	SUSD5	6.53306	6.53306	2.70776	6.50889	1594.38	0	0	ENSG00000173705.4
5516	MAMDC2	6.48825	6.48825	2.69783	2.17672	115.614	5.77434e-27	5.83136e-26	ENSG00000165072.9
5931	MOBP	6.47409	6.47409	2.69468	0.655785	48.7913	2.84698e-12	1.38538e-11	ENSG00000168314.13
7000	PCDHGA2	6.43968	6.43968	2.68699	2.23792	97.0581	6.73215e-23	5.76605e-22	ENSG00000081853.13
5439	LTB	6.43512	6.43512	2.68597	0.99035	61.9328	3.55389e-15	2.06392e-14	ENSG00000227507.2
11708	ZNF117	6.34406	6.34406	2.66541	5.91587	214.416	1.4944e-48	2.82672e-47	ENSG00000152926.10
5463	LYPD1	6.29131	6.29131	2.65336	6.08317	689.287	6.38912e-152	9.17904e-150	ENSG00000150551.10
2490	DACT3	6.25729	6.25729	2.64554	0.712748	48.6587	3.04613e-12	1.47931e-11	ENSG00000197380.6
4549	HTR1D	6.25429	6.25429	2.64485	2.75579	173.405	1.33539e-39	1.98957e-38	ENSG00000179546.3
9059	SEMA3D	6.23382	6.23382	2.64012	4.83427	497.354	3.57914e-110	2.49671e-108	ENSG00000153993.9
2144	COL4A1	6.22267	6.22267	2.63753	10.9179	1451.31	0	0	ENSG00000187498.10
10833	TRPV2	6.2156	6.2156	2.63589	5.35897	937.944	5.53944e-206	1.59166e-203	ENSG00000187688.10
2	A2M	6.17795	6.17795	2.62713	4.87593	496.714	4.93191e-110	3.40105e-108	ENSG00000175899.10
280	AFF3	6.16018	6.16018	2.62297	0.503315	35.3957	2.69082e-09	1.02406e-08	ENSG00000144218.14
4093	GPNMB	6.10891	6.10891	2.61091	1.20361	57.4034	3.5499e-14	1.94023e-13	ENSG00000136235.11
9111	SERPINE2	6.10374	6.10374	2.60969	5.51082	883.891	3.11752e-194	8.00473e-192	ENSG00000135919.8
218	ADAM12	5.97716	5.97716	2.57946	0.471141	39.5506	3.19662e-10	1.31348e-09	ENSG00000148848.10
9211	SHC2	5.95425	5.95425	2.57392	2.46178	138.211	6.5532e-32	7.92426e-31	ENSG00000129946.6
5061	KIT	5.94168	5.94168	2.57087	4.41703	521.098	2.44113e-115	1.88844e-113	ENSG00000157404.11
4908	KCNMB4	5.92846	5.92846	2.56766	1.17313	59.0214	1.5597e-14	8.73029e-14	ENSG00000135643.4
1817	CDKN2B	5.9258	5.9258	2.56701	3.84265	340.346	5.36517e-76	1.90432e-74	ENSG00000147883.9
4374	HIST1H2AC	5.91189	5.91189	2.56362	1.77759	80.495	2.91435e-19	2.10349e-18	ENSG00000180573.8
4147	GRIK4	5.87314	5.87314	2.55413	0.551115	42.2135	8.18341e-11	3.54096e-10	ENSG00000149403.7
8428	RP1-140K8.5	5.85339	5.85339	2.54927	5.21586	684.364	7.51321e-151	1.0667e-148	ENSG00000260604.1
8377	RNF182	5.79238	5.79238	2.53416	3.36562	201.655	9.09249e-46	1.59026e-44	ENSG00000180537.8
1052	BIRC3	5.77458	5.77458	2.52972	1.8608	93.8793	3.35363e-22	2.78346e-21	ENSG00000023445.9
7337	PLA2G4C	5.74299	5.74299	2.5218	4.69003	608.328	2.58465e-134	2.86161e-132	ENSG00000105499.9
1814	CDKN2A	5.70047	5.70047	2.51108	4.57451	495.595	8.63897e-110	5.92359e-108	ENSG00000147889.12
9976	SULF2	5.69	5.69	2.50843	8.91736	1137.97	1.85132e-249	7.97917e-247	ENSG00000196562.10
6994	PCDHB13	5.66257	5.66257	2.50146	1.12169	62.5231	2.63338e-15	1.54345e-14	ENSG00000187372.9
5912	MMP24	5.60986	5.60986	2.48796	1.78982	92.4777	6.8086e-22	5.57816e-21	ENSG00000125966.8
1965	CHRNA1	5.59137	5.59137	2.4832	3.16597	200.402	1.70654e-45	2.97179e-44	ENSG00000138435.10
2149	COL5A1	5.52665	5.52665	2.46641	9.05868	1416.41	0	4.92346e-307	ENSG00000130635.11
3917	GFPT2	5.52212	5.52212	2.46522	4.47565	488.658	2.79097e-108	1.87119e-106	ENSG00000131459.8
8566	RP11-482H16.1	5.51561	5.51561	2.46352	1.08982	40.8107	1.67711e-10	7.05943e-10	ENSG00000271894.1
7900	PTPRS	5.44174	5.44174	2.44407	4.64013	534.198	3.44933e-118	2.8126e-116	ENSG00000105426.10
7345	PLAU	5.38858	5.38858	2.42991	7.59311	1668.93	0	0	ENSG00000122861.11
3706	FOSB	5.34132	5.34132	2.4172	3.86488	116.4	3.88531e-27	3.95345e-26	ENSG00000125740.9
6993	PCDHB10	5.30363	5.30363	2.40698	0.919412	50.4007	1.2535e-12	6.24833e-12	ENSG00000120324.4
8578	RP11-524D16__A.3	5.28476	5.28476	2.40184	0.698571	43.4013	4.45892e-11	1.96388e-10	ENSG00000261295.1
4807	ITGA4	5.25819	5.25819	2.39457	3.47309	210.427	1.10824e-47	2.045e-46	ENSG00000115232.9
10078	TAF7L	5.2549	5.2549	2.39366	2.28956	114.238	1.15591e-26	1.1519e-25	ENSG00000102387.11
6644	NR4A2	5.22991	5.22991	2.38679	0.611886	35.9912	1.98215e-09	7.64122e-09	ENSG00000153234.9
7839	PSTPIP2	5.22201	5.22201	2.38461	4.18954	371.305	9.72823e-83	4.06229e-81	ENSG00000152229.14
6928	PAPLN	5.15033	5.15033	2.36467	2.03917	82.5179	1.0472e-19	7.70585e-19	ENSG00000100767.11
4993	KIAA1217	5.13264	5.13264	2.3597	3.85754	311.441	1.06023e-69	3.28916e-68	ENSG00000120549.11
9737	SPINK5	5.12079	5.12079	2.35637	0.882751	44.4377	2.6258e-11	1.17581e-10	ENSG00000133710.11
8267	RGS11	5.07851	5.07851	2.34441	2.51032	122.089	2.20746e-28	2.35124e-27	ENSG00000076344.11
1416	C8orf4	5.00428	5.00428	2.32316	3.4681	161.631	4.98038e-37	6.92433e-36	ENSG00000176907.3
3627	FGF5	4.98465	4.98465	2.31749	2.14659	77.9416	1.0613e-18	7.46375e-18	ENSG00000138675.12
7004	PCDHGA7	4.9673	4.9673	2.31246	1.4486	69.2331	8.74894e-17	5.57456e-16	ENSG00000253537.1
4686	IL8	4.95209	4.95209	2.30804	4.61059	267.502	3.97447e-60	1.00553e-58	ENSG00000169429.6
3412	FAM189A2	4.90077	4.90077	2.29301	2.46902	124.863	5.45394e-29	5.94026e-28	ENSG00000135063.13
8426	ROR1	4.85062	4.85062	2.27817	3.92264	277.208	3.04766e-62	8.13698e-61	ENSG00000185483.7
67	ABI3BP	4.80851	4.80851	2.26559	4.77111	421.614	1.08668e-93	5.30933e-92	ENSG00000154175.12
2145	COL4A2	4.80408	4.80408	2.26426	10.7772	1323.23	1.00938e-289	7.03263e-287	ENSG00000134871.13
8470	RP11-161I2.1	4.72349	4.72349	2.23985	1.15283	45.1688	1.80763e-11	8.21019e-11	ENSG00000187229.3
4682	IL6	4.67388	4.67388	2.22462	3.78226	282.312	2.35354e-63	6.46983e-62	ENSG00000136244.7
6697	NTN4	4.67182	4.67182	2.22399	7.84625	1323.16	1.04895e-289	7.03263e-287	ENSG00000074527.7
1545	CBLN3	4.65364	4.65364	2.21836	1.19337	45.8254	1.29275e-11	5.96821e-11	ENSG00000139899.6
1043	BGN	4.64203	4.64203	2.21475	8.1411	1419.2	0	1.31487e-307	ENSG00000182492.11
1137	BTBD11	4.64049	4.64049	2.21428	1.92246	84.3477	4.14981e-20	3.10669e-19	ENSG00000151136.10
10609	TNFRSF21	4.63568	4.63568	2.21278	7.41986	1398.13	5.35238e-306	4.30617e-303	ENSG00000146072.6
9053	SELM	4.62865	4.62865	2.21059	4.41151	435.511	1.02658e-96	5.3631e-95	ENSG00000198832.6
11434	WNT9A	4.6099	4.6099	2.20473	2.96981	152.564	4.7699e-35	6.29794e-34	ENSG00000143816.7
2630	DENND6B	4.58837	4.58837	2.19798	1.81628	76.1805	2.58889e-18	1.79453e-17	ENSG00000205593.7
26	ABCA6	4.58476	4.58476	2.19685	2.26072	70.952	3.66027e-17	2.3851e-16	ENSG00000154262.8
2869	DSEL	4.56891	4.56891	2.19185	4.50829	403.488	9.58745e-90	4.39929e-88	ENSG00000171451.13
10054	TACSTD2	4.49854	4.49854	2.16946	6.30336	859.44	6.4472e-189	1.52559e-186	ENSG00000184292.5
2434	CXCL11	4.43219	4.43219	2.14802	1.48985	52.3207	4.71374e-13	2.41654e-12	ENSG00000169248.8
7282	PIK3IP1	4.4281	4.4281	2.14669	3.66911	196.573	1.16901e-44	2.00392e-43	ENSG00000100100.8
221	ADAM19	4.37477	4.37477	2.12921	5.9112	649.643	2.67123e-143	3.50396e-141	ENSG00000135074.11
9348	SLC26A4	4.33662	4.33662	2.11657	1.50596	55.6725	8.56093e-14	4.56937e-13	ENSG00000091137.7
9361	SLC2A12	4.31856	4.31856	2.11055	1.87352	67.8215	1.78984e-16	1.12265e-15	ENSG00000146411.5
3645	FILIP1L	4.29981	4.29981	2.10427	5.40851	455.436	4.73219e-101	2.79941e-99	ENSG00000168386.14
2433	CXCL1	4.2995	4.2995	2.10417	4.79714	484.196	2.61032e-107	1.69362e-105	ENSG00000163739.4
3753	FSTL3	4.27418	4.27418	2.09565	4.50616	275.223	8.25394e-62	2.1844e-60	ENSG00000070404.5
3496	FAM89A	4.27409	4.27409	2.09562	4.25683	323.845	2.10589e-72	6.88722e-71	ENSG00000182118.5
3895	GDF6	4.26213	4.26213	2.09157	4.15788	331.853	3.79514e-74	1.30113e-72	ENSG00000156466.8
5906	MMP11	4.25631	4.25631	2.0896	4.71642	394.68	7.92716e-88	3.55632e-86	ENSG00000099953.5
2723	DKK3	4.23999	4.23999	2.08406	8.22639	1088.73	9.28012e-239	3.61266e-236	ENSG00000050165.13
3679	FLRT2	4.21453	4.21453	2.07537	7.63914	811.503	1.70247e-178	3.31377e-176	ENSG00000185070.6
5273	LINC00520	4.2065	4.2065	2.07262	0.806766	35.9324	2.04288e-09	7.85893e-09	ENSG00000258791.3
10264	TGFBI	4.19189	4.19189	2.0676	4.96018	562.754	2.11641e-124	1.97991e-122	ENSG00000120708.12
4821	ITGB8	4.18788	4.18788	2.06622	3.54012	209.024	2.24335e-47	4.09573e-46	ENSG00000105855.5
3644	FILIP1	4.14426	4.14426	2.05111	2.86613	111.629	4.3077e-26	4.19237e-25	ENSG00000118407.10
4646	IGFBP7	4.12559	4.12559	2.0446	8.56125	1316.81	2.51176e-288	1.59537e-285	ENSG00000163453.7
4664	IL17D	4.09494	4.09494	2.03384	2.79062	130.227	3.65405e-30	4.13669e-29	ENSG00000172458.4
9070	SEMA7A	4.09246	4.09246	2.03297	1.24143	39.0953	4.03609e-10	1.64275e-09	ENSG00000138623.5
8109	RASA4B	4.07339	4.07339	2.02623	2.29657	66.9577	2.77391e-16	1.71934e-15	ENSG00000170667.10
9357	SLC29A4	4.05801	4.05801	2.02077	2.64083	112.855	2.32179e-26	2.28542e-25	ENSG00000164638.6
3546	FBXL13	4.04315	4.04315	2.01548	3.15889	123.266	1.21927e-28	1.31612e-27	ENSG00000161040.12
1717	CD44	4.04032	4.04032	2.01447	7.9347	1199.55	7.63932e-263	3.8413e-260	ENSG00000026508.12
5782	MFAP2	4.02525	4.02525	2.00908	6.71812	959.981	8.979e-211	2.70896e-208	ENSG00000117122.9
3828	GALNT15	4.02414	4.02414	2.00868	1.53745	54.1346	1.87214e-13	9.81452e-13	ENSG00000131386.13
313	AGRN	3.99713	3.99713	1.99896	8.28782	1279.25	3.65632e-280	2.10117e-277	ENSG00000188157.9
705	ARL4C	3.99453	3.99453	1.99803	6.1715	897.985	2.6912e-197	7.38124e-195	ENSG00000188042.5
3532	FAT1	3.99396	3.99396	1.99782	2.67367	77.5689	1.2817e-18	8.98232e-18	ENSG00000083857.9
4580	ID2	3.9855	3.9855	1.99476	2.01012	60.5743	7.08546e-15	4.04864e-14	ENSG00000115738.5
11132	UNC5C	3.98355	3.98355	1.99405	0.550732	23.5462	1.21951e-06	3.66552e-06	ENSG00000182168.10
3969	GLIPR2	3.95171	3.95171	1.98248	5.26235	562.8	2.06816e-124	1.94988e-122	ENSG00000122694.11
3535	FAXC	3.95156	3.95156	1.98242	2.04368	62.2702	2.99424e-15	1.74901e-14	ENSG00000146267.11
5253	LIMS3L	3.90098	3.90098	1.96384	3.14535	142.255	8.55287e-33	1.06189e-31	ENSG00000256671.5
5254	LIMS3L	3.90098	3.90098	1.96384	3.14535	142.255	8.55287e-33	1.06189e-31	ENSG00000257207.4
518	ANTXR1	3.89602	3.89602	1.962	5.38717	518.685	8.176e-115	6.24481e-113	ENSG00000169604.15
6666	NRXN3	3.87558	3.87558	1.95441	1.99752	67.2316	2.41414e-16	1.50175e-15	ENSG00000021645.13
10305	THSD4	3.87485	3.87485	1.95414	6.94474	603.032	3.6673e-133	3.98712e-131	ENSG00000187720.10
1706	CD200	3.85889	3.85889	1.94819	3.24365	162.915	2.61049e-37	3.65468e-36	ENSG00000091972.14
4551	HTRA1	3.82228	3.82228	1.93443	7.32852	1152.2	1.48984e-252	6.91517e-250	ENSG00000166033.7
1714	CD34	3.81391	3.81391	1.93127	7.10201	378.806	2.26416e-84	9.72379e-83	ENSG00000174059.12
10375	TM6SF1	3.80632	3.80632	1.9284	4.67182	419.4	3.29663e-93	1.59774e-91	ENSG00000136404.11
5336	LOXL1	3.78475	3.78475	1.9202	3.56924	170.17	6.7923e-39	9.94775e-38	ENSG00000129038.11
10431	TMEM132A	3.78428	3.78428	1.92002	6.99447	953.23	2.63441e-209	7.75415e-207	ENSG00000006118.10
5057	KIFC2	3.77961	3.77961	1.91824	2.87813	88.9544	4.04011e-21	3.18251e-20	ENSG00000167702.7
5937	MOK	3.76956	3.76956	1.9144	2.5411	100.113	1.43964e-23	1.27186e-22	ENSG00000080823.17
2198	CORO2B	3.73106	3.73106	1.89959	2.93518	111.029	5.83125e-26	5.62972e-25	ENSG00000103647.8
4592	IDUA	3.727	3.727	1.89801	3.08531	73.3649	1.07765e-17	7.21304e-17	ENSG00000127415.8
10909	TTC3P1	3.7017	3.7017	1.88819	1.08925	26.8883	2.15557e-07	6.97224e-07	ENSG00000215105.3
5073	KLF4	3.70029	3.70029	1.88764	2.61709	95.9289	1.19086e-22	1.00569e-21	ENSG00000136826.10
8344	RND1	3.69609	3.69609	1.886	1.73515	57.0935	4.1558e-14	2.26114e-13	ENSG00000172602.5
5861	MIR503HG	3.69486	3.69486	1.88552	1.58368	51.7482	6.30949e-13	3.19928e-12	ENSG00000223749.3
4608	IFI6	3.69237	3.69237	1.88455	4.27677	250.938	1.6219e-56	3.7859e-55	ENSG00000126709.10
8651	RP5-1070A16.1	3.689	3.689	1.88323	0.725876	21.7568	3.0949e-06	8.87576e-06	ENSG00000226053.1
10689	TPM1	3.6876	3.6876	1.88268	8.47248	1272.56	1.03706e-278	5.68877e-276	ENSG00000140416.15
1832	CEACAM21	3.68414	3.68414	1.88133	0.740032	24.4994	7.43317e-07	2.27963e-06	ENSG00000007129.13
4512	HSD17B2	3.68408	3.68408	1.8813	2.42661	66.2993	3.87404e-16	2.38409e-15	ENSG00000086696.6
2090	CNIH3	3.66297	3.66297	1.87301	1.57569	43.0857	5.2395e-11	2.29595e-10	ENSG00000143786.3
4009	GNA14	3.654	3.654	1.86947	1.28875	41.1441	1.4141e-10	5.99838e-10	ENSG00000156049.6
5203	LCP1	3.65249	3.65249	1.86888	2.16474	69.2219	8.79874e-17	5.60333e-16	ENSG00000136167.9
4026	GNG2	3.64979	3.64979	1.86781	1.75524	38.2225	6.31203e-10	2.53489e-09	ENSG00000186469.4
2400	CTSF	3.63996	3.63996	1.86392	4.77	362.887	6.62294e-81	2.68207e-79	ENSG00000174080.6
6188	MX1	3.61311	3.61311	1.85324	3.22841	101.673	6.5502e-24	5.87716e-23	ENSG00000157601.9
9251	SIRPB1	3.60967	3.60967	1.85187	1.48868	42.9802	5.52972e-11	2.41873e-10	ENSG00000101307.11
4259	HAS3	3.60956	3.60956	1.85182	1.62154	41.0709	1.46808e-10	6.21642e-10	ENSG00000103044.6
1508	CARD16	3.60502	3.60502	1.85001	5.47996	501.508	4.46487e-111	3.18829e-109	ENSG00000204397.3
7862	PTGS2	3.58781	3.58781	1.8431	6.20595	752.433	1.18663e-165	2.04574e-163	ENSG00000073756.7
5911	MMP2	3.58362	3.58362	1.84142	9.53169	1016.22	5.3621e-223	1.84885e-220	ENSG00000087245.8
2432	CXADR	3.54621	3.54621	1.82628	5.12858	327.117	4.08025e-73	1.36023e-71	ENSG00000154639.14
2224	CPA3	3.54176	3.54176	1.82447	2.61753	90.03	2.34579e-21	1.87476e-20	ENSG00000163751.3
9425	SLC40A1	3.52043	3.52043	1.81575	3.43847	163.792	1.67926e-37	2.36468e-36	ENSG00000138449.6
747	ARSA	3.51916	3.51916	1.81523	4.64283	315.296	1.53311e-70	4.80561e-69	ENSG00000100299.13
12091	ZNF837	3.49643	3.49643	1.80588	0.739645	25.2949	4.92007e-07	1.53346e-06	ENSG00000152475.6
7012	PCED1B	3.49563	3.49563	1.80555	0.989478	33.3886	7.54654e-09	2.74975e-08	ENSG00000179715.8
7715	PRKG1	3.49149	3.49149	1.80384	1.27954	39.2946	3.6444e-10	1.48835e-09	ENSG00000185532.10
4233	GYPC	3.47505	3.47505	1.79703	4.34218	289.244	7.26675e-65	2.05375e-63	ENSG00000136732.10
7764	PRRG1	3.47465	3.47465	1.79687	6.52297	864.706	4.6185e-190	1.13747e-187	ENSG00000130962.13
8977	SCN3B	3.45765	3.45765	1.78979	1.11039	34.3128	4.69283e-09	1.74095e-08	ENSG00000166257.4
2476	CYP4X1	3.4382	3.4382	1.78165	1.95148	48.7753	2.87026e-12	1.39614e-11	ENSG00000186377.6
8992	SCUBE3	3.42897	3.42897	1.77778	1.82194	54.155	1.85278e-13	9.71725e-13	ENSG00000146197.7
8552	RP11-428J1.4	3.41469	3.41469	1.77176	0.655056	24.2504	8.45896e-07	2.58372e-06	ENSG00000271978.1
11512	YPEL5	3.41023	3.41023	1.76987	6.0703	716.735	6.86422e-158	1.06202e-155	ENSG00000119801.8
10222	TEKT4P2	3.40472	3.40472	1.76754	2.51274	76.019	2.80943e-18	1.94405e-17	ENSG00000188681.7
2116	CNTNAP1	3.39335	3.39335	1.76271	6.37089	348.955	7.15775e-78	2.64968e-76	ENSG00000108797.7
9110	SERPINE1	3.38737	3.38737	1.76016	12.6271	862.606	1.32162e-189	3.18985e-187	ENSG00000106366.7
8108	RASA4	3.37437	3.37437	1.75462	4.24791	182.895	1.13056e-41	1.7905e-40	ENSG00000105808.13
572	APCDD1L	3.37302	3.37302	1.75404	2.90114	94.1636	2.90488e-22	2.41766e-21	ENSG00000198768.6
5855	MIR29B1	3.37287	3.37287	1.75398	0.95448	29.02	7.16365e-08	2.41281e-07	ENSG00000226380.3
2233	CPNE5	3.37282	3.37282	1.75395	3.54303	128.351	9.40326e-30	1.05365e-28	ENSG00000124772.7
5539	MAP1LC3A	3.37156	3.37156	1.75342	3.538	157.875	3.29543e-36	4.49878e-35	ENSG00000101460.8
3742	FRMD6	3.37133	3.37133	1.75332	7.48161	865.523	3.06827e-190	7.71415e-188	ENSG00000139926.11
4607	IFI44L	3.36881	3.36881	1.75224	1.85362	49.2197	2.28846e-12	1.12298e-11	ENSG00000137959.11
944	B4GALNT4	3.36662	3.36662	1.7513	2.54862	50.0142	1.52637e-12	7.55236e-12	ENSG00000182272.7
2570	DDIT4L	3.35923	3.35923	1.74813	3.76913	100.579	1.13764e-23	1.00874e-22	ENSG00000145358.2
10306	THSD7A	3.3253	3.3253	1.73348	4.08284	222.123	3.11398e-50	6.21149e-49	ENSG00000005108.11
7074	PDGFD	3.3228	3.3228	1.7324	4.49375	296.129	2.2966e-66	6.75984e-65	ENSG00000170962.8
243	ADCY4	3.31235	3.31235	1.72786	3.90971	99.5152	1.94668e-23	1.70483e-22	ENSG00000129467.9
4670	IL1A	3.30781	3.30781	1.72588	1.80883	44.9317	2.04024e-11	9.22158e-11	ENSG00000115008.5
7899	PTPRR	3.29924	3.29924	1.72213	1.33463	34.1842	5.01333e-09	1.85415e-08	ENSG00000153233.8
5283	LINC00839	3.29432	3.29432	1.71998	0.977525	27.367	1.68281e-07	5.4872e-07	ENSG00000185904.7
6695	NTM	3.29092	3.29092	1.71849	2.23397	62.9086	2.16527e-15	1.2784e-14	ENSG00000182667.10
4553	HTRA3	3.29029	3.29029	1.71821	4.80154	294.207	6.02481e-66	1.75199e-64	ENSG00000170801.5
5629	MB21D2	3.28864	3.28864	1.71749	4.09698	136.833	1.31172e-31	1.56887e-30	ENSG00000180611.6
10022	SYNC	3.2736	3.2736	1.71088	3.71768	152.307	5.4296e-35	7.14552e-34	ENSG00000162520.10
4086	GPER1	3.26933	3.26933	1.709	1.28912	30.0093	4.29984e-08	1.47416e-07	ENSG00000164850.10
5953	MOV10L1	3.26206	3.26206	1.70578	2.84142	84.8101	3.28448e-20	2.47268e-19	ENSG00000073146.11
2142	COL25A1	3.26043	3.26043	1.70506	1.76865	51.596	6.81791e-13	3.4455e-12	ENSG00000188517.10
11837	ZNF365	3.24805	3.24805	1.69958	1.35193	27.8489	1.31168e-07	4.32023e-07	ENSG00000138311.11
1609	CCDC178	3.24148	3.24148	1.69665	0.550214	19.1388	1.21549e-05	3.24023e-05	ENSG00000166960.12
429	AMIGO2	3.23109	3.23109	1.69202	4.0197	180.886	3.10475e-41	4.85338e-40	ENSG00000139211.5
9252	SIRPB2	3.22175	3.22175	1.68784	2.96113	103.579	2.50168e-24	2.27508e-23	ENSG00000196209.8
5732	MEGF6	3.21541	3.21541	1.685	6.15607	607.854	3.27756e-134	3.59578e-132	ENSG00000162591.11
7073	PDGFC	3.21243	3.21243	1.68367	3.05566	109.701	1.13956e-25	1.09231e-24	ENSG00000145431.6
5406	LRRC6	3.21168	3.21168	1.68333	1.30715	35.6423	2.3708e-09	9.07126e-09	ENSG00000129295.4
8819	RRAGB	3.20057	3.20057	1.67833	4.11605	181.952	1.81645e-41	2.86923e-40	ENSG00000083750.8
4788	ISG15	3.19975	3.19975	1.67796	4.90062	219.284	1.29564e-49	2.53006e-48	ENSG00000187608.5
5802	MGARP	3.19689	3.19689	1.67667	4.13497	147.25	6.91917e-34	8.80808e-33	ENSG00000137463.4
10454	TMEM163	3.19221	3.19221	1.67455	3.29877	105.495	9.51333e-25	8.79746e-24	ENSG00000152128.13
7007	PCDHGB4	3.19086	3.19086	1.67395	3.52945	93.1653	4.81043e-22	3.95991e-21	ENSG00000253953.1
8219	RELB	3.18856	3.18856	1.6729	3.86949	163.359	2.0882e-37	2.93028e-36	ENSG00000104856.9
2397	CTSB	3.18602	3.18602	1.67176	10.0604	1046.33	1.53059e-229	5.59734e-227	ENSG00000164733.16
231	ADAMTSL1	3.17266	3.17266	1.66569	6.44689	489.649	1.69886e-108	1.14536e-106	ENSG00000178031.11
738	ARPC4-TTLL3	3.16786	3.16786	1.66351	1.87691	13.221	0.000276829	0.000621885	ENSG00000250151.5
4114	GPR37	3.14966	3.14966	1.6552	3.14342	111.358	4.94012e-26	4.7847e-25	ENSG00000170775.2
6345	NCKAP5	3.13871	3.13871	1.65017	0.93117	24.8252	6.2773e-07	1.93894e-06	ENSG00000176771.11
10255	TFPI2	3.13389	3.13389	1.64796	6.75794	836	8.03967e-184	1.76405e-181	ENSG00000105825.7
5528	MAN2B2	3.13103	3.13103	1.64664	6.13362	497.255	3.76056e-110	2.60819e-108	ENSG00000013288.4
4511	HSD17B14	3.12188	3.12188	1.64242	4.30269	233.868	8.54794e-53	1.82578e-51	ENSG00000087076.4
5328	LNX1	3.12013	3.12013	1.64161	2.49991	78.5305	7.87746e-19	5.55936e-18	ENSG00000072201.9
2238	CPQ	3.12009	3.12009	1.64159	4.41104	251.439	1.26093e-56	2.96049e-55	ENSG00000104324.11
4154	GRN	3.11514	3.11514	1.6393	9.25643	1055.52	1.54001e-231	5.80776e-229	ENSG00000030582.12
8587	RP11-572C15.6	3.1081	3.1081	1.63603	1.72139	40.9929	1.52787e-10	6.45825e-10	ENSG00000272761.1
2535	DCHS1	3.0736	3.0736	1.61993	7.78443	342.666	1.67574e-76	6.01869e-75	ENSG00000166341.6
7414	PLXNA3	3.06632	3.06632	1.61651	5.46019	354.601	4.21811e-79	1.616e-77	ENSG00000130827.5
5297	LINC01013	3.06543	3.06543	1.61609	4.38219	228.466	1.28771e-51	2.68859e-50	ENSG00000228495.1
10678	TP53TG1	3.06463	3.06463	1.61571	3.35234	115.611	5.78356e-27	5.83579e-26	ENSG00000182165.13
10432	TMEM133	3.05703	3.05703	1.61213	0.989276	25.2508	5.03391e-07	1.56772e-06	ENSG00000170647.2
9581	SNED1	3.0543	3.0543	1.61084	4.61665	255.489	1.65124e-57	3.92267e-56	ENSG00000162804.9
593	APOE	3.01957	3.01957	1.59434	1.21242	26.2995	2.92367e-07	9.32175e-07	ENSG00000130203.5
8465	RP11-14N7.2	3.01936	3.01936	1.59424	3.24883	117.654	2.06476e-27	2.12426e-26	ENSG00000232527.3
3196	EPSTI1	3.01826	3.01826	1.59372	0.977491	26.8027	2.25318e-07	7.28014e-07	ENSG00000133106.10
6270	NACAD	3.01757	3.01757	1.59339	1.9271	46.5833	8.78035e-12	4.10702e-11	ENSG00000136274.8
4122	GPRC5B	3.00685	3.00685	1.58825	5.50661	361.026	1.68373e-80	6.70601e-79	ENSG00000167191.7
7044	PDCD1LG2	3.00479	3.00479	1.58727	4.17731	175.401	4.89309e-40	7.40901e-39	ENSG00000197646.6
4103	GPR143	3.00272	3.00272	1.58627	4.98568	350.778	2.86943e-78	1.07876e-76	ENSG00000101850.8
7418	PLXNB3	3.00129	3.00129	1.58559	4.74576	250.432	2.09039e-56	4.86065e-55	ENSG00000198753.7
4680	IL4I1	2.98159	2.98159	1.57608	3.92244	181.017	2.90578e-41	4.54824e-40	ENSG00000104951.11
5910	MMP17	2.9783	2.9783	1.57449	2.68905	66.1432	4.19323e-16	2.57003e-15	ENSG00000198598.2
6191	MXD4	2.97484	2.97484	1.57281	6.85847	645.968	1.68303e-142	2.13798e-140	ENSG00000123933.10
10437	TMEM140	2.96139	2.96139	1.56628	4.53571	242.257	1.2662e-54	2.82449e-53	ENSG00000146859.6
10263	TGFB3	2.95652	2.95652	1.5639	1.58995	36.0152	1.95787e-09	7.55115e-09	ENSG00000119699.3
5731	MEG3	2.95388	2.95388	1.56261	5.46465	89.3931	3.23665e-21	2.56298e-20	ENSG00000214548.10
4324	HERC2P2	2.93489	2.93489	1.5533	6.36884	233.98	8.07786e-53	1.7315e-51	ENSG00000140181.10
7858	PTGIS	2.93248	2.93248	1.55212	1.61327	37.1818	1.07614e-09	4.25243e-09	ENSG00000124212.5
158	ACCS	2.92823	2.92823	1.55003	1.93866	47.9789	4.30822e-12	2.07303e-11	ENSG00000110455.9
10560	TMEM86A	2.91784	2.91784	1.5449	1.49669	34.5375	4.18108e-09	1.55973e-08	ENSG00000151117.4
6373	NDRG4	2.91781	2.91781	1.54488	5.80958	358.159	7.08642e-80	2.7676e-78	ENSG00000103034.10
7947	PYROXD2	2.90865	2.90865	1.54035	1.57516	37.104	1.11994e-09	4.41968e-09	ENSG00000119943.6
1461	CADM4	2.90566	2.90566	1.53886	2.83161	75.1245	4.41952e-18	3.0218e-17	ENSG00000105767.2
9000	SDC4	2.89971	2.89971	1.53591	6.21568	552.867	2.9943e-122	2.63761e-120	ENSG00000124145.5
2891	DUSP1	2.89931	2.89931	1.53571	6.35751	431.079	9.463e-96	4.7983e-94	ENSG00000120129.5
7451	PNPLA7	2.89894	2.89894	1.53553	1.06754	19.3603	1.08234e-05	2.90066e-05	ENSG00000130653.11
7397	PLK2	2.89675	2.89675	1.53443	8.18077	750.51	3.10787e-165	5.20914e-163	ENSG00000145632.10
749	ARSD	2.89354	2.89354	1.53284	5.57813	451.121	4.11386e-100	2.3641e-98	ENSG00000006756.11
12077	ZNF804A	2.89162	2.89162	1.53188	1.56702	32.9777	9.32204e-09	3.36821e-08	ENSG00000170396.6
1235	C15orf52	2.88669	2.88669	1.52941	4.68971	230.579	4.45638e-52	9.4185e-51	ENSG00000188549.8
6975	PBXIP1	2.88551	2.88551	1.52883	6.75301	720.364	1.11569e-158	1.74859e-156	ENSG00000163346.12
5220	LEPREL1	2.86802	2.86802	1.52005	2.48768	64.2022	1.12281e-15	6.74131e-15	ENSG00000090530.5
182	ACSF2	2.86322	2.86322	1.51764	4.13175	191.718	1.34044e-43	2.24673e-42	ENSG00000167107.8
791	ASTN2	2.86193	2.86193	1.51699	0.965319	21.9811	2.75343e-06	7.93989e-06	ENSG00000148219.12
2266	CREG2	2.8523	2.8523	1.51212	1.26028	26.7404	2.32701e-07	7.51469e-07	ENSG00000175874.5
4811	ITGAV	2.8449	2.8449	1.50838	8.29653	695.071	3.52832e-153	5.19266e-151	ENSG00000138448.7
6213	MYL5	2.84459	2.84459	1.50822	1.93302	41.5942	1.12326e-10	4.81205e-10	ENSG00000215375.2
5238	LHX6	2.83567	2.83567	1.50369	4.95381	322.961	3.27986e-72	1.06116e-70	ENSG00000106852.11
3553	FBXL2	2.83466	2.83466	1.50317	4.15602	176.624	2.64563e-40	4.05685e-39	ENSG00000153558.9
20	ABCA1	2.82872	2.82872	1.50015	4.5099	128.534	8.57728e-30	9.61995e-29	ENSG00000165029.11
11387	WDR52	2.8287	2.8287	1.50014	1.31639	29.4089	5.86085e-08	1.98788e-07	ENSG00000206530.4
2375	CTD-3232M19.2	2.82811	2.82811	1.49984	3.35707	13.8706	0.000195834	0.000450244	ENSG00000204771.5
5274	LINC00607	2.82373	2.82373	1.4976	5.25775	211.612	6.11054e-48	1.13799e-46	ENSG00000235770.1
4203	GTF2IRD2B	2.82257	2.82257	1.49701	2.52485	24.5603	7.20218e-07	2.21273e-06	ENSG00000174428.12
4873	KANK3	2.81747	2.81747	1.4944	4.16496	168.884	1.29666e-38	1.87402e-37	ENSG00000186994.7
10038	SYT1	2.81217	2.81217	1.49168	4.52373	236.257	2.57596e-53	5.5811e-52	ENSG00000067715.9
4050	GOLGA8B	2.79903	2.79903	1.48493	3.60729	35.2096	2.96058e-09	1.11756e-08	ENSG00000215252.7
789	ASS1	2.79153	2.79153	1.48106	0.906261	19.988	7.793e-06	2.12485e-05	ENSG00000130707.13
4344	HHAT	2.78993	2.78993	1.48023	1.39634	28.9744	7.33409e-08	2.46631e-07	ENSG00000054392.8
92	AC007362.1	2.78426	2.78426	1.47729	5.40704	295.217	3.63002e-66	1.06586e-64	ENSG00000180672.4
4867	JUNB	2.78413	2.78413	1.47723	5.17128	187.529	1.10084e-42	1.81241e-41	ENSG00000171223.4
6778	OAS1	2.77487	2.77487	1.47242	3.09303	68.6371	1.18356e-16	7.4664e-16	ENSG00000089127.8
3139	ENC1	2.77444	2.77444	1.47219	6.95972	535.559	1.74369e-118	1.44129e-116	ENSG00000171617.9
6216	MYL9	2.772	2.772	1.47093	5.76614	369.492	2.41424e-82	1.0012e-80	ENSG00000101335.5
10601	TNFRSF10C	2.76729	2.76729	1.46847	5.72135	237.752	1.21558e-53	2.64318e-52	ENSG00000173535.9
10941	TUBB3	2.7671	2.7671	1.46838	7.84714	641.439	1.62534e-141	2.00149e-139	ENSG00000198211.8
10942	TUBB3	2.7671	2.7671	1.46838	7.84714	641.439	1.62534e-141	2.00149e-139	ENSG00000258947.2
4685	IL7R	2.76668	2.76668	1.46816	1.90211	40.2953	2.18338e-10	9.10471e-10	ENSG00000168685.10
2534	DCBLD2	2.76458	2.76458	1.46706	7.92517	594.998	2.05048e-131	2.13321e-129	ENSG00000057019.11
2537	DCLK1	2.75352	2.75352	1.46128	1.85912	35.7508	2.24245e-09	8.59654e-09	ENSG00000133083.10
5317	LMF1	2.74856	2.74856	1.45868	2.48722	56.0454	7.08163e-14	3.80673e-13	ENSG00000103227.14
6095	MST1	2.74646	2.74646	1.45757	1.3158	26.5432	2.57713e-07	8.28251e-07	ENSG00000173531.11
583	APLP1	2.74636	2.74636	1.45752	2.26256	50.192	1.39417e-12	6.91241e-12	ENSG00000105290.7
9552	SMPD1	2.73891	2.73891	1.4536	6.62184	636.498	1.92999e-140	2.32912e-138	ENSG00000166311.5
6219	MYLK2	2.73759	2.73759	1.45291	1.78824	34.3389	4.63035e-09	1.71935e-08	ENSG00000101306.6
1296	C1orf110	2.7354	2.7354	1.45175	1.25047	21.7364	3.12807e-06	8.96024e-06	ENSG00000185860.9
3440	FAM214B	2.73507	2.73507	1.45158	5.79579	362.855	6.72776e-81	2.7154e-79	ENSG00000005238.15
5441	LTBP1	2.72762	2.72762	1.44764	7.59137	571.769	2.31425e-126	2.2706e-124	ENSG00000049323.11
5600	MARCH4	2.71933	2.71933	1.44325	6.16571	458.909	8.30582e-102	5.03691e-100	ENSG00000144583.4
8639	RP13-631K18.2	2.7093	2.7093	1.43792	2.32745	49.0391	2.50912e-12	1.22691e-11	ENSG00000254486.1
10955	TUFT1	2.70057	2.70057	1.43326	2.83418	69.008	9.80626e-17	6.22525e-16	ENSG00000143367.11
1959	CHN2	2.69324	2.69324	1.42934	2.29134	47.0921	6.77289e-12	3.20154e-11	ENSG00000106069.16
10672	TP53I11	2.69093	2.69093	1.42811	7.00515	542.72	4.82797e-120	4.13219e-118	ENSG00000175274.14
7773	PSAP	2.68537	2.68537	1.42512	10.8665	835.071	1.28005e-183	2.75851e-181	ENSG00000197746.9
114	AC046143.3	2.68424	2.68424	1.42451	0.739379	18.2081	1.98033e-05	5.16277e-05	ENSG00000229334.1
1502	CAPS	2.67988	2.67988	1.42217	0.954811	13.1389	0.000289227	0.000647689	ENSG00000105519.8
8384	RNF207	2.67842	2.67842	1.42138	0.988944	19.883	8.23294e-06	2.24025e-05	ENSG00000158286.8
4676	IL33	2.67448	2.67448	1.41926	1.02311	22.1028	2.58427e-06	7.47532e-06	ENSG00000137033.7
420	ALX1	2.66821	2.66821	1.41587	2.67356	56.3175	6.16646e-14	3.32366e-13	ENSG00000180318.3
3265	EVA1A	2.66618	2.66618	1.41477	5.32421	350.426	3.42216e-78	1.28199e-76	ENSG00000115363.9
3712	FOXF1	2.65974	2.65974	1.41129	1.88334	32.2901	1.32789e-08	4.74393e-08	ENSG00000103241.5
3763	FUCA1	2.65892	2.65892	1.41084	3.28247	75.687	3.32381e-18	2.28949e-17	ENSG00000179163.11
11484	YAE1D1	2.65806	2.65806	1.41037	3.78627	127.27	1.62127e-29	1.79665e-28	ENSG00000241127.3
3968	GLIPR1	2.65583	2.65583	1.40916	6.33752	470.652	2.31107e-104	1.46021e-102	ENSG00000139278.5
1071	BMP1	2.6556	2.6556	1.40904	6.42404	305.691	1.89595e-68	5.72007e-67	ENSG00000168487.13
4096	GPR116	2.65083	2.65083	1.40644	7.59503	330.683	6.82431e-74	2.31988e-72	ENSG00000069122.14
2302	CSF1	2.64448	2.64448	1.40298	6.07337	174.28	8.60033e-40	1.29251e-38	ENSG00000184371.9
9703	SPATA18	2.64109	2.64109	1.40113	3.73613	125.159	4.69795e-29	5.1354e-28	ENSG00000163071.6
7409	PLSCR4	2.64065	2.64065	1.40089	4.93348	284.522	7.76683e-64	2.15968e-62	ENSG00000114698.10
8526	RP11-359E10.1	2.63998	2.63998	1.40053	2.15897	45.8732	1.26162e-11	5.82894e-11	ENSG00000270607.1
5682	MDK	2.63759	2.63759	1.39922	7.79439	790.768	5.48563e-174	1.00304e-171	ENSG00000110492.11
11685	ZMAT3	2.63213	2.63213	1.39623	7.14656	331.72	4.0563e-74	1.38673e-72	ENSG00000172667.6
2041	CLIP3	2.63139	2.63139	1.39582	4.74898	132.513	1.15535e-30	1.33041e-29	ENSG00000105270.10
958	BACH2	2.62686	2.62686	1.39334	1.97402	33.92	5.74267e-09	2.10838e-08	ENSG00000112182.10
471	ANKRD1	2.62153	2.62153	1.39041	9.48459	596.868	8.03427e-132	8.50505e-130	ENSG00000148677.6
10822	TRNP1	2.61272	2.61272	1.38555	4.51228	212.029	4.95612e-48	9.25858e-47	ENSG00000253368.3
7416	PLXNB1	2.6118	2.6118	1.38504	5.76785	277.833	2.22799e-62	5.98828e-61	ENSG00000164050.8
8908	SAMD14	2.61012	2.61012	1.38412	3.14965	74.2713	6.80872e-18	4.59808e-17	ENSG00000167100.10
9037	SEC31B	2.6081	2.6081	1.383	1.47186	26.3826	2.80048e-07	8.95557e-07	ENSG00000075826.12
2755	DNAH8	2.60732	2.60732	1.38257	2.31851	45.0965	1.87558e-11	8.50921e-11	ENSG00000124721.13
8909	SAMD4A	2.60659	2.60659	1.38216	6.60661	425.607	1.46889e-94	7.32501e-93	ENSG00000020577.9
11480	XXYLT1-AS2	2.59694	2.59694	1.37681	2.36441	43.2368	4.84996e-11	2.13144e-10	ENSG00000230266.1
1704	CD163L1	2.59476	2.59476	1.3756	2.87783	52.0089	5.52485e-13	2.818e-12	ENSG00000177675.4
1132	BST1	2.5921	2.5921	1.37412	3.20248	69.2141	8.83364e-17	5.6226e-16	ENSG00000109743.6
2973	EDN1	2.59062	2.59062	1.3733	8.97124	746.981	1.81941e-164	3.00777e-162	ENSG00000078401.6
3375	FAM131B	2.58843	2.58843	1.37207	1.32547	22.9063	1.70093e-06	5.03108e-06	ENSG00000159784.13
6701	NUAK1	2.58401	2.58401	1.36961	6.15721	364.933	2.37433e-81	9.77934e-80	ENSG00000074590.9
7421	PMAIP1	2.57879	2.57879	1.36669	4.8551	229.863	6.38701e-52	1.34049e-50	ENSG00000141682.11
9052	SELL	2.57767	2.57767	1.36607	0.83129	17.624	2.69167e-05	6.90394e-05	ENSG00000188404.4
9232	SIAE	2.57524	2.57524	1.36471	5.44667	346.424	2.54608e-77	9.31093e-76	ENSG00000110013.8
11642	ZFHX2	2.57472	2.57472	1.36442	0.989079	20.0794	7.42913e-06	2.03161e-05	ENSG00000136367.12
8999	SDC3	2.57315	2.57315	1.36354	5.66958	313.805	3.23822e-70	1.0124e-68	ENSG00000162512.11
2147	COL4A5	2.56906	2.56906	1.36124	6.2732	335.232	6.96969e-75	2.43798e-73	ENSG00000188153.8
597	APOL4	2.56346	2.56346	1.35809	1.55919	27.0137	2.02021e-07	6.55196e-07	ENSG00000100336.13
9854	ST3GAL5	2.55851	2.55851	1.3553	4.39801	169.521	9.41389e-39	1.37206e-37	ENSG00000115525.12
10091	TANK	2.55323	2.55323	1.35233	6.15887	485.059	1.69401e-107	1.10504e-105	ENSG00000136560.9
6599	NOVA1	2.5482	2.5482	1.34948	1.88293	27.7393	1.38813e-07	4.55587e-07	ENSG00000139910.15
11107	UGCG	2.548	2.548	1.34936	6.00304	448.934	1.23057e-99	6.9072e-98	ENSG00000148154.5
9138	SEZ6L2	2.54678	2.54678	1.34867	1.12023	20.6333	5.56216e-06	1.54308e-05	ENSG00000174938.10
4045	GOLGA6L5	2.53862	2.53862	1.34404	2.51546	44.0141	3.26022e-11	1.45075e-10	ENSG00000230373.4
1779	CDH13	2.5343	2.5343	1.34158	7.16379	351.519	1.97846e-78	7.46128e-77	ENSG00000140945.11
10618	TNFSF9	2.53059	2.53059	1.33948	1.49587	25.6499	4.09313e-07	1.28568e-06	ENSG00000125657.3
10695	TPP1	2.5273	2.5273	1.3376	8.02572	360.873	1.81779e-80	7.19248e-79	ENSG00000166340.10
5645	MBP	2.5236	2.5236	1.33548	3.43768	84.8506	3.21787e-20	2.42405e-19	ENSG00000197971.10
4679	IL3RA.1	2.5168	2.5168	1.33159	3.26258	13.1483	0.000287783	0.000645174
6153	MTMR10	2.51509	2.51509	1.33061	6.98589	455.839	3.86644e-101	2.30991e-99	ENSG00000166912.12
8607	RP11-66N24.3	2.5142	2.5142	1.3301	1.52109	21.0482	4.47879e-06	1.2561e-05	ENSG00000258727.1
4387	HLA-B	2.51397	2.51397	1.32997	6.87245	353.4	7.70314e-79	2.92332e-77	ENSG00000234745.5
5235	LGR4	2.51167	2.51167	1.32865	3.52964	98.2758	3.63983e-23	3.1533e-22	ENSG00000205213.9
3813	GADD45B	2.51098	2.51098	1.32825	5.18443	278.717	1.42969e-62	3.86064e-61	ENSG00000099860.4
7011	PCED1A	2.50037	2.50037	1.32214	3.52015	93.1146	4.93531e-22	4.05717e-21	ENSG00000132635.12
7766	PRSS23	2.49943	2.49943	1.3216	9.46181	699.425	3.98863e-154	5.94257e-152	ENSG00000150687.7
9806	SRPX2	2.49862	2.49862	1.32113	5.83668	217.8	2.7301e-49	5.27995e-48	ENSG00000102359.5
592	APOD	2.49483	2.49483	1.31894	1.03415	17.9789	2.23371e-05	5.7896e-05	ENSG00000189058.4
3596	FCGRT	2.49471	2.49471	1.31887	6.25518	318.921	2.48829e-71	7.88154e-70	ENSG00000104870.8
1088	BOK	2.49382	2.49382	1.31836	6.53071	451.055	4.25088e-100	2.43126e-98	ENSG00000176720.3
9480	SLFN5	2.49189	2.49189	1.31724	5.66399	232.389	1.79586e-52	3.82231e-51	ENSG00000166750.5
10316	TICAM2	2.49183	2.49183	1.3172	1.42091	6.76938	0.00927353	0.0162193	ENSG00000243414.4
7410	PLTP	2.49059	2.49059	1.31649	6.40044	321.906	5.56781e-72	1.78703e-70	ENSG00000100979.10
4106	GPR155	2.48938	2.48938	1.31579	1.88373	33.9281	5.71878e-09	2.10025e-08	ENSG00000163328.9
10829	TRPM4	2.48687	2.48687	1.31433	4.26281	145.545	1.63197e-33	2.06659e-32	ENSG00000130529.11
3001	EFNA4	2.48632	2.48632	1.31401	3.70634	93.6535	3.75892e-22	3.11129e-21	ENSG00000243364.3
7390	PLEKHO1	2.48475	2.48475	1.3131	7.02231	564.307	9.72002e-125	9.30962e-123	ENSG00000023902.9
9238	SIK1	2.48269	2.48269	1.31191	3.8325	109.674	1.15483e-25	1.10577e-24	ENSG00000142178.7
3636	FHL2	2.48108	2.48108	1.31097	7.5896	460.357	4.02019e-102	2.46272e-100	ENSG00000115641.14
1608	CCDC176	2.48106	2.48106	1.31095	1.1612	20.0291	7.62711e-06	2.08244e-05	ENSG00000119636.11
2502	DAPK3	2.47854	2.47854	1.30949	6.58908	498.008	2.57835e-110	1.81962e-108	ENSG00000167657.7
3536	FAXDC2	2.47308	2.47308	1.30631	2.19495	24.4133	7.77308e-07	2.38085e-06	ENSG00000170271.6
4478	HOXB9	2.4711	2.4711	1.30515	3.10802	72.8734	1.38238e-17	9.20672e-17	ENSG00000170689.8
4712	INHBA	2.47096	2.47096	1.30507	5.73662	321.819	5.81822e-72	1.86245e-70	ENSG00000122641.9
7333	PLA2G15	2.45884	2.45884	1.29798	5.4501	254.415	2.83147e-57	6.71321e-56	ENSG00000103066.8
5785	MFGE8	2.45611	2.45611	1.29637	6.6761	422.352	7.5084e-94	3.69842e-92	ENSG00000140545.10
1314	C1orf54	2.45207	2.45207	1.294	3.17531	59.3792	1.30039e-14	7.30589e-14	ENSG00000118292.4
4333	HES4	2.45176	2.45176	1.29381	1.70654	27.8419	1.31642e-07	4.33347e-07	ENSG00000188290.6
5914	MMP7	2.45174	2.45174	1.29381	1.54422	24.0269	9.49978e-07	2.89138e-06	ENSG00000137673.4
6801	OGFRL1	2.44524	2.44524	1.28998	6.90505	569.074	8.92771e-126	8.68868e-124	ENSG00000119900.7
8481	RP11-212P7.2	2.4424	2.4424	1.2883	2.34533	36.4469	1.56879e-09	6.10658e-09	ENSG00000273270.1
10940	TUBB2B	2.43965	2.43965	1.28668	1.46324	21.5297	3.48384e-06	9.92751e-06	ENSG00000137285.9
3663	FKBP9	2.43871	2.43871	1.28612	7.60998	595.055	1.99249e-131	2.0909e-129	ENSG00000122642.6
5443	LTBP3	2.43659	2.43659	1.28487	6.91681	492.937	3.27125e-109	2.23037e-107	ENSG00000168056.10
8544	RP11-420G6.4	2.43583	2.43583	1.28441	2.44949	40.7105	1.76536e-10	7.4128e-10	ENSG00000230438.5
10595	TNFAIP3	2.43461	2.43461	1.28369	3.06756	68.9211	1.0248e-16	6.48863e-16	ENSG00000118503.10
110	AC027612.6	2.43218	2.43218	1.28225	3.73121	83.4978	6.37866e-20	4.73126e-19	ENSG00000143429.5
6179	MURC	2.4315	2.4315	1.28184	1.35175	21.9395	2.81378e-06	8.10905e-06	ENSG00000170681.6
11332	WARS	2.43073	2.43073	1.28139	8.4697	535.593	1.71434e-118	1.42681e-116	ENSG00000140105.13
190	ACTA2	2.42964	2.42964	1.28074	4.51605	183.117	1.01125e-41	1.60366e-40	ENSG00000107796.8
4331	HES1	2.42856	2.42856	1.2801	5.24672	69.2769	8.55678e-17	5.455e-16	ENSG00000114315.3
10189	TCF7L1	2.42197	2.42197	1.27618	4.43252	115.451	6.27024e-27	6.32157e-26	ENSG00000152284.4
11210	USP54	2.42197	2.42197	1.27618	4.27944	103.606	2.46842e-24	2.24992e-23	ENSG00000166348.13
10933	TUBA1A	2.42145	2.42145	1.27587	9.98882	575.693	3.24345e-127	3.20835e-125	ENSG00000167552.9
9368	SLC30A3	2.41968	2.41968	1.27482	3.30398	78.5971	7.61622e-19	5.38129e-18	ENSG00000115194.6
10752	TRIL	2.4193	2.4193	1.27459	0.818893	14.3658	0.000150513	0.000351742	ENSG00000176734.3
7006	PCDHGB3	2.41577	2.41577	1.27249	0.92971	14.2998	0.000155878	0.000363716	ENSG00000262209.1
3690	FN1	2.41145	2.41145	1.2699	11.3818	245.947	1.98681e-55	4.51541e-54	ENSG00000115414.14
5062	KITLG	2.40893	2.40893	1.26839	7.15859	546.892	5.97288e-121	5.14862e-119	ENSG00000049130.9
3664	FKBP9L	2.40686	2.40686	1.26715	1.52784	19.5611	9.74339e-06	2.62463e-05	ENSG00000176826.11
5822	MICAL1	2.40554	2.40554	1.26636	5.04503	196.194	1.41365e-44	2.41985e-43	ENSG00000135596.13
3792	G0S2	2.40382	2.40382	1.26533	1.90048	15.3243	9.0543e-05	0.000218491	ENSG00000123689.5
6518	NIPAL2	2.40306	2.40306	1.26487	3.69359	76.3015	2.43493e-18	1.68878e-17	ENSG00000104361.5
5354	LPXN	2.39582	2.39582	1.26052	3.66041	82.6628	9.73154e-20	7.16974e-19	ENSG00000110031.8
10549	TMEM63B	2.39577	2.39577	1.26049	5.99122	337.295	2.47762e-75	8.74267e-74	ENSG00000137216.14
934	B3GALT4	2.39511	2.39511	1.26009	1.76762	28.7051	8.42833e-08	2.81754e-07	ENSG00000235863.2
1011	BCL2L11	2.39194	2.39194	1.25818	4.47537	127.697	1.30739e-29	1.45148e-28	ENSG00000153094.17
4332	HES2	2.39074	2.39074	1.25746	4.34276	120.502	4.91271e-28	5.15536e-27	ENSG00000069812.7
1831	CEACAM19	2.38644	2.38644	1.25486	0.766041	12.6614	0.000373292	0.000822117	ENSG00000186567.8
9700	SPARC	2.38473	2.38473	1.25383	10.8976	583.703	5.87059e-129	5.95347e-127	ENSG00000113140.6
12022	ZNF71	2.38295	2.38295	1.25275	4.18202	122.445	1.84431e-28	1.96792e-27	ENSG00000197951.4
3790	FZD8	2.38232	2.38232	1.25237	3.59076	82.4432	1.0875e-19	7.99264e-19	ENSG00000177283.4
2295	CRYL1	2.38162	2.38162	1.25194	4.73413	171.438	3.59037e-39	5.29043e-38	ENSG00000165475.9
6486	NFKBIZ	2.38066	2.38066	1.25136	3.93759	62.7125	2.39187e-15	1.40668e-14	ENSG00000144802.7
8292	RHOD	2.37893	2.37893	1.25031	3.58008	94.6735	2.24521e-22	1.8751e-21	ENSG00000173156.2
7921	PVR	2.37483	2.37483	1.24782	8.20122	485.765	1.18935e-107	7.8432e-106	ENSG00000073008.10
6815	OPTN	2.37466	2.37466	1.24772	7.02619	377.544	4.26321e-84	1.81156e-82	ENSG00000123240.12
2995	EFEMP2	2.37334	2.37334	1.24692	5.71126	349.455	5.56875e-78	2.06781e-76	ENSG00000172638.8
9661	SOCS2	2.36703	2.36703	1.24308	3.23699	65.3305	6.33351e-16	3.84471e-15	ENSG00000120833.9
11858	ZNF425	2.3641	2.3641	1.24129	1.089	15.881	6.7452e-05	0.000165382	ENSG00000204947.4
10868	TSPAN9	2.36311	2.36311	1.24069	6.58329	403.259	1.07501e-89	4.9141e-88	ENSG00000011105.7
9756	SPRY2	2.36302	2.36302	1.24063	5.4688	191.692	1.35831e-43	2.27352e-42	ENSG00000136158.6
10445	TMEM150A	2.36244	2.36244	1.24028	4.11386	102.884	3.55275e-24	3.21882e-23	ENSG00000168890.9
5263	LINC00152	2.35945	2.35945	1.23845	5.80201	356.909	1.32647e-79	5.11434e-78	ENSG00000222041.6
999	BCAS3	2.35804	2.35804	1.23759	3.42144	79.4252	5.00829e-19	3.57633e-18	ENSG00000141376.16
7094	PDP1	2.3577	2.3577	1.23738	6.66509	454.868	6.29012e-101	3.70289e-99	ENSG00000164951.11
5512	MALAT1	2.35736	2.35736	1.23717	8.82794	62.8761	2.20128e-15	1.29839e-14	ENSG00000251562.3
2154	COLEC12	2.3567	2.3567	1.23677	5.03039	184.165	5.97166e-42	9.57051e-41	ENSG00000158270.10
3857	GATS	2.35603	2.35603	1.23636	2.40686	39.1481	3.92855e-10	1.60114e-09	ENSG00000160844.6
3858	GATS	2.35603	2.35603	1.23636	2.40686	39.1481	3.92855e-10	1.60114e-09	ENSG00000239521.3
8438	RP1-74M1.3	2.34893	2.34893	1.232	2.47815	42.0873	8.7288e-11	3.75943e-10	ENSG00000272796.1
1225	C14orf37	2.34766	2.34766	1.23123	0.977136	16.6814	4.42134e-05	0.000110745	ENSG00000139971.11
8926	SARM1	2.34695	2.34695	1.23079	4.23763	117.312	2.45309e-27	2.51733e-26	ENSG00000004139.9
439	AMT	2.34522	2.34522	1.22972	0.942186	14.424	0.000145933	0.000342098	ENSG00000145020.10
8258	RGCC	2.34505	2.34505	1.22962	5.63253	145.142	1.9995e-33	2.52935e-32	ENSG00000102760.12
1811	CDKN1A	2.34466	2.34466	1.22938	8.67587	644.671	3.22178e-142	4.05005e-140	ENSG00000124762.9
9100	SERINC2	2.34409	2.34409	1.22903	4.89474	215.729	7.72881e-49	1.4805e-47	ENSG00000168528.7
11827	ZNF345	2.34098	2.34098	1.22711	1.07762	17.3277	3.14575e-05	8.01751e-05	ENSG00000251247.5
5245	LIMCH1	2.3401	2.3401	1.22657	4.14824	120.909	4.00086e-28	4.2168e-27	ENSG00000064042.13
7422	PMEPA1	2.33986	2.33986	1.22642	4.84227	161.449	5.45939e-37	7.57286e-36	ENSG00000124225.11
3312	F2RL1	2.33775	2.33775	1.22512	5.78262	275.214	8.28931e-62	2.18896e-60	ENSG00000164251.4
5907	MMP14	2.33384	2.33384	1.22271	10.3281	637.898	9.57224e-141	1.16685e-138	ENSG00000157227.8
3705	FOS	2.33242	2.33242	1.22183	5.59511	99.6537	1.81518e-23	1.59313e-22	ENSG00000170345.5
4869	JUP	2.33209	2.33209	1.22162	8.15254	350.401	3.46671e-78	1.29124e-76	ENSG00000173801.12
10925	TTLL3	2.33126	2.33126	1.22111	3.18586	22.92	1.68886e-06	5.0003e-06	ENSG00000214021.11
2140	COL18A1	2.328	2.328	1.21909	9.46664	552.935	2.89479e-122	2.58773e-120	ENSG00000182871.10
1637	CCDC80	2.32536	2.32536	1.21746	6.19153	398.762	1.02456e-88	4.61358e-87	ENSG00000091986.11
10028	SYNGR1	2.32098	2.32098	1.21474	2.00179	31.3281	2.17898e-08	7.6553e-08	ENSG00000100321.10
7464	POFUT2	2.32026	2.32026	1.21429	5.95604	309.376	2.98588e-69	9.12243e-68	ENSG00000186866.12
2487	DAB2	2.31749	2.31749	1.21256	8.378	377.995	3.40083e-84	1.45536e-82	ENSG00000153071.10
3314	F2RL3	2.31664	2.31664	1.21203	1.53583	21.3543	3.81765e-06	1.082e-05	ENSG00000127533.3
5442	LTBP2	2.3146	2.3146	1.21076	9.95892	343.183	1.29294e-76	4.68566e-75	ENSG00000119681.7
7005	PCDHGB2	2.31371	2.31371	1.21021	1.06705	14.3967	0.000148058	0.000346607	ENSG00000253910.1
12135	ZSWIM4	2.31363	2.31363	1.21016	4.84883	144.99	2.15808e-33	2.72139e-32	ENSG00000132003.5
5166	LAMC2	2.31313	2.31313	1.20984	2.71611	45.9364	1.22156e-11	5.65037e-11	ENSG00000058085.10
3540	FBLN7	2.30734	2.30734	1.20623	1.69217	25.5246	4.36778e-07	1.36733e-06	ENSG00000144152.8
9767	SPTBN5	2.30139	2.30139	1.2025	4.62197	106.041	7.22072e-25	6.72893e-24	ENSG00000137877.8
11417	WFS1	2.29838	2.29838	1.20061	6.96842	354.368	4.74271e-79	1.80552e-77	ENSG00000109501.9
8614	RP11-693N9.2	2.29756	2.29756	1.2001	3.14471	56.0227	7.16406e-14	3.8459e-13	ENSG00000235505.3
10727	TRANK1	2.29531	2.29531	1.19869	4.28735	84.5092	3.82427e-20	2.86832e-19	ENSG00000168016.9
4037	GNPTG	2.2948	2.2948	1.19837	5.42651	209.026	2.24086e-47	4.09573e-46	ENSG00000090581.5
4178	GSTM3	2.29441	2.29441	1.19812	2.6448	46.5584	8.8929e-12	4.15645e-11	ENSG00000134202.6
4480	HOXD1	2.29299	2.29299	1.19723	3.48101	71.5663	2.68103e-17	1.76128e-16	ENSG00000128645.11
3127	EME2	2.29132	2.29132	1.19618	3.10702	34.5112	4.23816e-09	1.57956e-08	ENSG00000197774.8
4997	KIAA1324L	2.29089	2.29089	1.19591	5.6719	222.686	2.34703e-50	4.7128e-49	ENSG00000164659.10
829	ATHL1	2.29028	2.29028	1.19552	4.53246	105.353	1.02224e-24	9.43152e-24	ENSG00000142102.11
5367	LRP1	2.28794	2.28794	1.19405	3.41852	41.4668	1.19892e-10	5.12526e-10	ENSG00000123384.9
5473	LYRM9	2.28786	2.28786	1.194	1.18119	16.6828	4.41806e-05	0.000110708	ENSG00000232859.5
8611	RP11-680F8.1	2.28382	2.28382	1.19145	0.953931	13.7499	0.000208828	0.000478113	ENSG00000256802.2
1036	BEND6	2.2831	2.2831	1.19099	1.15096	14.8867	0.000114166	0.000272231	ENSG00000151917.13
7727	PRNP	2.28288	2.28288	1.19086	7.60159	448.175	1.80027e-99	1.00582e-97	ENSG00000171867.12
10740	TRAPPC6A	2.27951	2.27951	1.18872	2.58531	37.4109	9.56864e-10	3.79102e-09	ENSG00000007255.6
2608	DDX58	2.27949	2.27949	1.18871	5.43238	265.179	1.27519e-59	3.19938e-58	ENSG00000107201.5
6523	NISCH	2.27829	2.27829	1.18795	7.09893	221.79	3.68007e-50	7.31649e-49	ENSG00000010322.11
8257	RGAG4	2.27524	2.27524	1.18602	2.28977	35.5855	2.44102e-09	9.32813e-09	ENSG00000242732.3
1677	CCNJL	2.27444	2.27444	1.18551	4.48125	126.296	2.64845e-29	2.91885e-28	ENSG00000135083.10
9048	SEL1L3	2.27043	2.27043	1.18296	7.66414	407.798	1.10549e-90	5.11151e-89	ENSG00000091490.6
1602	CCDC159	2.27014	2.27014	1.18278	2.69131	35.6812	2.324e-09	8.89502e-09	ENSG00000183401.7
9453	SLC6A8	2.26886	2.26886	1.18197	5.69716	250.103	2.46559e-56	5.71109e-55	ENSG00000130821.11
7857	PTGIR	2.26614	2.26614	1.18024	1.36917	19.0756	1.25644e-05	3.34422e-05	ENSG00000160013.4
780	ASMTL.1	2.26487	2.26487	1.17943	4.07633	23.9038	1.0127e-06	3.07066e-06
525	ANXA3	2.26411	2.26411	1.17895	6.15605	293.431	8.89139e-66	2.56702e-64	ENSG00000138772.8
10855	TSPAN11	2.26359	2.26359	1.17861	3.85292	90.7003	1.67168e-21	1.34582e-20	ENSG00000110900.10
3817	GAL3ST4	2.26303	2.26303	1.17826	2.82651	49.9778	1.55494e-12	7.6906e-12	ENSG00000197093.6
2454	CYB5D2	2.2617	2.2617	1.1774	4.11352	95.5522	1.44039e-22	1.21133e-21	ENSG00000167740.5
1517	CASC15	2.26146	2.26146	1.17726	1.87027	23.137	1.50858e-06	4.49075e-06	ENSG00000272168.1
8821	RRAS	2.26072	2.26072	1.17678	6.08533	324.117	1.83688e-72	6.02378e-71	ENSG00000126458.3
2404	CTSS	2.2597	2.2597	1.17613	4.04298	97.3842	5.71002e-23	4.91151e-22	ENSG00000163131.6
4121	GPRC5A	2.25718	2.25718	1.17452	5.80586	198.266	4.99114e-45	8.61703e-44	ENSG00000013588.5
9472	SLC9A7P1	2.25712	2.25712	1.17448	0.830977	13.0555	0.000302389	0.000675408	ENSG00000227825.3
3324	FADS3	2.25527	2.25527	1.1733	7.04497	428.904	2.8148e-95	1.4213e-93	ENSG00000221968.4
10980	TXNDC5	2.25495	2.25495	1.17309	10.927	515.713	3.6251e-114	2.73423e-112	ENSG00000239264.4
7897	PTPRM	2.25276	2.25276	1.17169	6.17236	227.925	1.69008e-51	3.51047e-50	ENSG00000173482.12
1253	C17orf103	2.25263	2.25263	1.17161	3.96524	61.457	4.5251e-15	2.61537e-14	ENSG00000154035.6
4914	KCTD13	2.25229	2.25229	1.17139	3.2816	55.7392	8.27503e-14	4.42264e-13	ENSG00000174943.5
2821	DOK3	2.25207	2.25207	1.17125	2.18386	26.4466	2.7092e-07	8.68153e-07	ENSG00000146094.9
10289	THBS3	2.25156	2.25156	1.17093	3.65619	78.8651	6.64983e-19	4.70676e-18	ENSG00000169231.9
3962	GLCE	2.25108	2.25108	1.17062	7.9374	449.839	7.82082e-100	4.43106e-98	ENSG00000138604.5
10674	TP53I3	2.24972	2.24972	1.16975	6.72632	417.93	6.88674e-93	3.31112e-91	ENSG00000115129.9
9058	SEMA3A	2.24914	2.24914	1.16937	3.19765	33.1642	8.46942e-09	3.07211e-08	ENSG00000075213.6
7442	PNMA6C	2.24854	2.24854	1.16899	0.941803	12.0665	0.000513361	0.00111046	ENSG00000235961.3
5530	MANBA	2.24821	2.24821	1.16878	4.10601	86.3117	1.537e-20	1.17843e-19	ENSG00000109323.4
6873	P2RX4	2.24781	2.24781	1.16852	5.95824	261.072	1.0019e-58	2.43769e-57	ENSG00000135124.10
3798	GAA	2.24598	2.24598	1.16735	6.39193	376.549	7.01859e-84	2.97194e-82	ENSG00000171298.8
5458	LY96	2.24502	2.24502	1.16673	3.2744	57.0969	4.14867e-14	2.25829e-13	ENSG00000154589.2
987	BBS2	2.24247	2.24247	1.16509	5.55383	277.495	2.6396e-62	7.07883e-61	ENSG00000125124.7
5575	MAPK11	2.24183	2.24183	1.16467	4.85262	189.299	4.52147e-43	7.52622e-42	ENSG00000185386.10
11645	ZFP14	2.24108	2.24108	1.1642	1.2504	14.462	0.000143017	0.00033598	ENSG00000142065.9
2752	DNAH11	2.2385	2.2385	1.16253	2.30442	32.712	1.06875e-08	3.84204e-08	ENSG00000105877.13
9456	SLC7A11-AS1	2.2379	2.2379	1.16215	2.01883	30.1303	4.03963e-08	1.38929e-07	ENSG00000250033.1
5167	LAMP1	2.23542	2.23542	1.16055	9.13276	540.665	1.35145e-119	1.14051e-117	ENSG00000185896.9
5859	MIR4435-1HG	2.23438	2.23438	1.15988	5.63092	185.912	2.48122e-42	4.00313e-41	ENSG00000172965.10
4270	HBEGF	2.234	2.234	1.15963	6.08804	348.727	8.02251e-78	2.96072e-76	ENSG00000113070.6
2283	CROT	2.233	2.233	1.15898	3.27481	40.1314	2.37444e-10	9.86732e-10	ENSG00000005469.7
7362	PLD3	2.22781	2.22781	1.15562	7.53403	530.696	1.99313e-117	1.5721e-115	ENSG00000105223.14
4101	GPR137B	2.22762	2.22762	1.1555	3.82949	90.5984	1.75998e-21	1.41596e-20	ENSG00000077585.9
5082	KLHDC8B	2.22613	2.22613	1.15454	5.02341	166.68	3.93038e-38	5.58679e-37	ENSG00000185909.10
7093	PDLIM7	2.22539	2.22539	1.15406	7.24388	500.95	5.90528e-111	4.19205e-109	ENSG00000196923.9
3697	FNDC3B	2.22529	2.22529	1.15399	8.2179	416.7	1.27544e-92	6.10795e-91	ENSG00000075420.8
4377	HIST2H2AA4	2.2247	2.2247	1.15361	1.4303	17.8105	2.44036e-05	6.29819e-05	ENSG00000203812.2
8281	RHBDF1	2.22337	2.22337	1.15275	5.65946	264.692	1.62896e-59	4.05326e-58	ENSG00000007384.11
8509	RP11-311C24.1	2.22297	2.22297	1.15249	2.23382	22.7346	1.85991e-06	5.47848e-06	ENSG00000260772.1
4989	KIAA1161	2.22252	2.22252	1.1522	4.79564	101.089	8.79582e-24	7.85118e-23	ENSG00000164976.8
9430	SLC43A2	2.22201	2.22201	1.15187	6.49004	409.044	5.9175e-91	2.75723e-89	ENSG00000167703.10
9915	STK32B	2.21971	2.21971	1.15037	4.8295	166.303	4.75044e-38	6.74451e-37	ENSG00000152953.8
9019	SDSL	2.21896	2.21896	1.14989	2.88314	45.6803	1.39216e-11	6.40267e-11	ENSG00000139410.10
9670	SOGA2	2.21741	2.21741	1.14888	5.14753	174.269	8.64485e-40	1.29759e-38	ENSG00000168502.13
7166	PGAP3	2.21469	2.21469	1.1471	2.88971	43.6837	3.85976e-11	1.70997e-10	ENSG00000161395.8
11609	ZDHHC1	2.21436	2.21436	1.14689	3.00161	43.4	4.46177e-11	1.96442e-10	ENSG00000159714.6
8293	RHOF	2.21417	2.21417	1.14677	4.0172	73.9068	8.18939e-18	5.50276e-17	ENSG00000139725.3
3832	GALNT7	2.21146	2.21146	1.145	7.3361	426.031	1.18768e-94	5.94729e-93	ENSG00000109586.7
665	ARHGEF10L	2.21131	2.21131	1.1449	3.56213	62.0894	3.28221e-15	1.90982e-14	ENSG00000074964.12
4901	KCNG1	2.21	2.21	1.14404	1.69164	20.785	5.13847e-06	1.43213e-05	ENSG00000026559.9
7993	RAB32	2.20972	2.20972	1.14386	6.14274	291.792	2.0231e-65	5.75821e-64	ENSG00000118508.4
8345	RND3	2.20809	2.20809	1.1428	6.84311	342.985	1.42798e-76	5.14412e-75	ENSG00000115963.9
8997	SDC1	2.20751	2.20751	1.14242	3.78138	92.1471	8.04692e-22	6.5615e-21	ENSG00000115884.6
1762	CDC42EP5	2.20734	2.20734	1.14231	4.5288	124.036	8.27114e-29	8.97627e-28	ENSG00000167617.2
10465	TMEM175	2.20642	2.20642	1.14171	3.0304	43.2524	4.81142e-11	2.11604e-10	ENSG00000127419.12
5292	LINC00963	2.20642	2.20642	1.14171	4.94697	156.384	6.97899e-36	9.47384e-35	ENSG00000204054.7
3803	GABARAPL1	2.20603	2.20603	1.14145	5.79045	186.648	1.71427e-42	2.80322e-41	ENSG00000139112.6
9462	SLC7A7	2.20569	2.20569	1.14123	4.6406	144.848	2.31796e-33	2.91995e-32	ENSG00000155465.14
5251	LIMS1	2.20555	2.20555	1.14114	7.88696	435.449	1.05912e-96	5.50927e-95	ENSG00000169756.12
2023	CLDN11	2.20507	2.20507	1.14083	9.55367	411.221	1.98785e-91	9.29821e-90	ENSG00000013297.6
2972	EDIL3	2.20188	2.20188	1.13874	4.69975	160.9	7.19475e-37	9.93436e-36	ENSG00000164176.8
1782	CDH5	2.1985	2.1985	1.13652	10.5892	440.478	8.51901e-98	4.6102e-96	ENSG00000179776.13
4335	HEXA	2.19821	2.19821	1.13633	6.6524	398.962	9.26696e-89	4.18853e-87	ENSG00000213614.5
3893	GDF15	2.19707	2.19707	1.13558	7.69582	462.913	1.11684e-102	6.94746e-101	ENSG00000130513.6
5347	LPHN1	2.19216	2.19216	1.13235	1.74731	21.7015	3.18549e-06	9.1096e-06	ENSG00000072071.12
4561	HYI	2.1907	2.1907	1.13139	6.73392	381.699	5.30863e-85	2.32118e-83	ENSG00000178922.12
1897	CERS4	2.19004	2.19004	1.13096	1.23042	14.7774	0.000120979	0.000286945	ENSG00000090661.7
2962	ECM1	2.18916	2.18916	1.13038	3.74285	67.4317	2.18109e-16	1.35887e-15	ENSG00000143369.10
1069	BMF	2.18901	2.18901	1.13028	3.51947	53.5685	2.49728e-13	1.29607e-12	ENSG00000104081.9
5983	MRC2	2.1883	2.1883	1.12981	5.30689	211.344	6.99179e-48	1.29811e-46	ENSG00000011028.9
8274	RGS3	2.18829	2.18829	1.1298	7.84388	470.975	1.96602e-104	1.24873e-102	ENSG00000138835.18
5777	MEX3A	2.17944	2.17944	1.12396	5.78782	258.976	2.86928e-58	6.8977e-57	ENSG00000254726.2
11326	VWCE	2.17772	2.17772	1.12282	3.48601	57.7213	3.02018e-14	1.65595e-13	ENSG00000167992.8
5074	KLF5	2.17291	2.17291	1.11963	1.85187	24.3017	8.23673e-07	2.52031e-06	ENSG00000102554.9
3342	FAM109A	2.17212	2.17212	1.1191	4.4882	120.787	4.25535e-28	4.4772e-27	ENSG00000198324.10
5540	MAP1LC3B	2.1685	2.1685	1.1167	7.63309	458.481	1.02887e-101	6.20819e-100	ENSG00000140941.8
382	ALDH1A3	2.16831	2.16831	1.11657	3.78835	59.6143	1.15393e-14	6.50429e-14	ENSG00000184254.12
6779	OAS2	2.16424	2.16424	1.11386	3.18961	53.7629	2.26205e-13	1.17971e-12	ENSG00000111335.8
10343	TIMP2	2.16422	2.16422	1.11385	9.26193	435.009	1.32031e-96	6.83843e-95	ENSG00000035862.8
1177	C10orf54	2.16344	2.16344	1.11333	2.65582	35.8671	2.11248e-09	8.11117e-09	ENSG00000107738.15
8644	RP3-522D1.1	2.15952	2.15952	1.11071	1.03342	12.2095	0.000475464	0.00103367	ENSG00000224167.1
3272	EVI5L	2.15849	2.15849	1.11002	4.72993	146.149	1.20465e-33	1.52867e-32	ENSG00000142459.4
2861	DRAXIN	2.15748	2.15748	1.10935	2.66264	35.4043	2.679e-09	1.01988e-08	ENSG00000162490.6
9744	SPOCK1	2.15618	2.15618	1.10848	8.45959	399.783	6.13881e-89	2.78508e-87	ENSG00000152377.8
10624	TNKS1BP1	2.15283	2.15283	1.10623	7.19055	304.223	3.96071e-68	1.189e-66	ENSG00000149115.9
7344	PLAT	2.1522	2.1522	1.10582	8.21195	322.395	4.35831e-72	1.40256e-70	ENSG00000104368.13
11716	ZNF136	2.15018	2.15018	1.10445	1.80703	22.3509	2.27108e-06	6.62014e-06	ENSG00000196646.7
9212	SHC3	2.14665	2.14665	1.10209	2.17811	22.7957	1.80167e-06	5.31084e-06	ENSG00000148082.5
6434	NEDD9	2.1461	2.1461	1.10172	6.63629	279.31	1.06178e-62	2.89245e-61	ENSG00000111859.12
6914	PAM	2.14377	2.14377	1.10015	7.65042	364.292	3.27358e-81	1.33917e-79	ENSG00000145730.16
10593	TNFAIP1	2.14306	2.14306	1.09967	7.08993	402.164	1.86104e-89	8.47513e-88	ENSG00000109079.5
7401	PLOD1	2.14279	2.14279	1.09949	8.69585	455.479	4.63146e-101	2.75333e-99	ENSG00000083444.12
3010	EGFR	2.14015	2.14015	1.09771	3.47422	52.4952	4.31309e-13	2.21397e-12	ENSG00000146648.11
2798	DNASE2	2.13915	2.13915	1.09704	5.66938	239.42	5.26125e-54	1.15652e-52	ENSG00000105612.4
7832	PSMG3-AS1	2.13733	2.13733	1.09581	2.35404	31.0755	2.48185e-08	8.68646e-08	ENSG00000230487.3
1893	CERCAM	2.1338	2.1338	1.09342	5.97637	310.082	2.09615e-69	6.42038e-68	ENSG00000167123.14
7280	PIK3CD	2.1334	2.1334	1.09315	4.0999	86.8953	1.14422e-20	8.83456e-20	ENSG00000171608.11
1491	CAP2	2.13326	2.13326	1.09306	4.21542	89.9501	2.44246e-21	1.94816e-20	ENSG00000112186.7
1735	CD99P1	2.13224	2.13224	1.09237	1.90229	7.25117	0.00708549	0.0126603	ENSGR0000223773.2
1736	CD99P1	2.13224	2.13224	1.09237	1.90229	7.25117	0.00708549	0.0126603	ENSG00000223773.2
5255	LIMS3L.1	2.13026	2.13026	1.09103	2.63746	20.6361	5.55391e-06	1.54115e-05
2399	CTSD	2.12758	2.12758	1.08921	8.54917	437.578	3.64355e-97	1.93702e-95	ENSG00000117984.8
657	ARHGAP42	2.12677	2.12677	1.08866	2.8319	42.9439	5.63313e-11	2.46217e-10	ENSG00000165895.13
1446	CABLES1	2.12395	2.12395	1.08675	6.20294	337.215	2.57895e-75	9.07369e-74	ENSG00000134508.8
4149	GRINA	2.12157	2.12157	1.08513	7.38599	434.608	1.61448e-96	8.32629e-95	ENSG00000178719.12
9566	SNAI1	2.12135	2.12135	1.08498	3.47095	65.9198	4.69644e-16	2.87407e-15	ENSG00000124216.3
837	ATOH8	2.12081	2.12081	1.08462	2.91946	45.4395	1.57424e-11	7.20437e-11	ENSG00000168874.8
10922	TTLL1	2.1192	2.1192	1.08352	3.41889	53.8541	2.15947e-13	1.12767e-12	ENSG00000100271.12
4947	KDR	2.11751	2.11751	1.08237	8.90967	281.18	4.15392e-63	1.13931e-61	ENSG00000128052.8
1130	BSDC1	2.11666	2.11666	1.08179	6.31685	261.468	8.21199e-59	2.00207e-57	ENSG00000160058.14
6857	OTUB2	2.11477	2.11477	1.0805	2.5646	24.8798	6.10197e-07	1.8872e-06	ENSG00000089723.5
11327	VWF	2.11215	2.11215	1.07871	12.1868	185.647	2.83445e-42	4.56081e-41	ENSG00000110799.9
2405	CTSZ	2.11141	2.11141	1.07821	7.9137	444.441	1.16906e-98	6.38381e-97	ENSG00000101160.9
3393	FAM167B	2.10736	2.10736	1.07544	1.99613	22.2789	2.35777e-06	6.85628e-06	ENSG00000183615.5
89	AC006547.14	2.10729	2.10729	1.07539	0.881178	10.9863	0.000917883	0.00190556	ENSG00000234409.4
2403	CTSO	2.10625	2.10625	1.07468	3.73731	66.2204	4.03222e-16	2.47764e-15	ENSG00000256043.2
4049	GOLGA8A	2.10602	2.10602	1.07452	4.18397	47.8147	4.68466e-12	2.24789e-11	ENSG00000175265.13
4846	JAK3	2.1053	2.1053	1.07402	1.69209	19.786	8.66165e-06	2.34738e-05	ENSG00000105639.14
9365	SLC2A6	2.10191	2.10191	1.0717	5.93431	285.188	5.56104e-64	1.55709e-62	ENSG00000160326.9
1345	C2CD4B	2.10182	2.10182	1.07164	3.21211	34.3668	4.56449e-09	1.69647e-08	ENSG00000205502.3
4904	KCNJ2-AS1	2.09992	2.09992	1.07033	1.61222	14.4528	0.000143718	0.000337431	ENSG00000267365.1
5778	MEX3B	2.09951	2.09951	1.07005	5.00559	181.271	2.55848e-41	4.00983e-40	ENSG00000183496.5
7339	PLA2R1	2.09841	2.09841	1.0693	4.45795	87.2191	9.71405e-21	7.53401e-20	ENSG00000153246.7
7706	PRKCE	2.09508	2.09508	1.067	5.83917	172.511	2.09311e-39	3.09934e-38	ENSG00000171132.9
1708	CD274	2.09505	2.09505	1.06698	5.02839	92.053	8.43846e-22	6.87612e-21	ENSG00000120217.9
3580	FBXO44	2.09398	2.09398	1.06625	3.4119	58.0152	2.60096e-14	1.4326e-13	ENSG00000132879.9
4105	GPR153	2.09192	2.09192	1.06483	2.30872	25.7782	3.8299e-07	1.2052e-06	ENSG00000158292.6
3318	FABP4	2.09047	2.09047	1.06383	4.86806	97.6202	5.06846e-23	4.37213e-22	ENSG00000170323.4
2926	DYRK1B	2.08719	2.08719	1.06157	4.68874	111.988	3.59397e-26	3.50906e-25	ENSG00000105204.9
2267	CRELD1	2.08713	2.08713	1.06152	4.47525	96.6521	8.26467e-23	7.05361e-22	ENSG00000163703.13
4399	HMCN1	2.08227	2.08227	1.05816	3.29812	29.4772	5.65787e-08	1.92282e-07	ENSG00000143341.7
8565	RP11-479G22.8	2.08223	2.08223	1.05813	3.24554	50.9324	9.56024e-13	4.79072e-12	ENSG00000273038.1
5854	MIR24-2	2.08173	2.08173	1.05778	1.71977	16.3699	5.21072e-05	0.000129682	ENSG00000267519.2
4820	ITGB5	2.08018	2.08018	1.05671	8.0394	488.334	3.28409e-108	2.1776e-106	ENSG00000082781.7
1962	CHPF2	2.07976	2.07976	1.05641	7.368	334.087	1.23778e-74	4.31721e-73	ENSG00000033100.10
7223	PHLDA3	2.07955	2.07955	1.05627	5.36215	168.648	1.46064e-38	2.10849e-37	ENSG00000174307.5
8354	RNF122	2.07908	2.07908	1.05594	4.47285	122.673	1.64417e-28	1.76216e-27	ENSG00000133874.1
6879	P4HA2	2.07626	2.07626	1.05399	5.61766	229.762	6.71693e-52	1.40729e-50	ENSG00000072682.14
5338	LOXL2	2.07593	2.07593	1.05376	9.70793	418.84	4.36432e-93	2.10675e-91	ENSG00000134013.11
10219	TEF	2.07498	2.07498	1.0531	2.32621	28.9483	7.43376e-08	2.49751e-07	ENSG00000167074.10
3310	F11R.1	2.07496	2.07496	1.05308	5.12107	97.6705	4.94136e-23	4.26554e-22
10450	TMEM159	2.07342	2.07342	1.05201	4.70946	132.657	1.07461e-30	1.23862e-29	ENSG00000011638.6
4340	HEY1	2.07253	2.07253	1.05139	2.36822	13.9811	0.000184655	0.000426574	ENSG00000164683.12
1974	CHST2	2.07148	2.07148	1.05066	4.0577	87.4969	8.44103e-21	6.55511e-20	ENSG00000175040.4
5479	LYVE1	2.07046	2.07046	1.04995	6.36979	286.06	3.59014e-64	1.00758e-62	ENSG00000133800.4
11902	ZNF516	2.06976	2.06976	1.04947	4.02127	68.3602	1.362e-16	8.56967e-16	ENSG00000101493.6
10517	TMEM256-PLSCR3	2.06626	2.06626	1.04702	5.96763	192.992	7.06797e-44	1.19462e-42	ENSG00000187838.12
1840	CELF2	2.06626	2.06626	1.04702	5.59653	182.824	1.17193e-41	1.85359e-40	ENSG00000048740.13
8590	RP11-597D13.9	2.06547	2.06547	1.04647	1.25933	14.2123	0.000163304	0.000380307	ENSG00000248429.1
6911	PALLD	2.06421	2.06421	1.04559	5.87215	268.268	2.70587e-60	6.91833e-59	ENSG00000129116.13
4454	HOMER3	2.06418	2.06418	1.04557	6.62671	235.005	4.82857e-53	1.04429e-51	ENSG00000051128.14
213	ACYP2	2.06339	2.06339	1.04501	1.87659	22.5503	2.04716e-06	5.99931e-06	ENSG00000170634.8
9165	SGIP1	2.06251	2.06251	1.0444	3.4041	48.2291	3.79226e-12	1.83133e-11	ENSG00000118473.17
2389	CTNNBIP1	2.06196	2.06196	1.04402	5.71006	150.861	1.12422e-34	1.46671e-33	ENSG00000178585.10
942	B3GNT9	2.06066	2.06066	1.04311	1.67039	16.9212	3.89639e-05	9.81252e-05	ENSG00000237172.3
9774	SQSTM1	2.06065	2.06065	1.0431	9.21139	414.407	4.02617e-92	1.9129e-90	ENSG00000161011.15
4991	KIAA1211	2.06042	2.06042	1.04294	3.88445	78.3902	8.45714e-19	5.96149e-18	ENSG00000109265.8
2068	CLU	2.05972	2.05972	1.04245	7.85406	264.959	1.42449e-59	3.55917e-58	ENSG00000120885.15
9279	SLC12A4	2.05781	2.05781	1.04111	6.58116	214.995	1.11745e-48	2.12704e-47	ENSG00000124067.12
1393	C6orf141	2.05708	2.05708	1.0406	2.72935	35.2495	2.90062e-09	1.0963e-08	ENSG00000197261.7
9981	SUMF1	2.0558	2.0558	1.0397	5.79778	240.587	2.92923e-54	6.51011e-53	ENSG00000144455.9
5527	MAN2B1	2.05554	2.05554	1.03952	6.53654	319.86	1.55357e-71	4.95992e-70	ENSG00000104774.8
4604	IFI27L2	2.05457	2.05457	1.03884	2.83233	30.0817	4.14219e-08	1.42375e-07	ENSG00000119632.3
2361	CTD-2228K2.7	2.0516	2.0516	1.03675	1.45498	14.8039	0.000119286	0.000283206	ENSG00000225138.3
4376	HIST1H2BK	2.05109	2.05109	1.03639	3.14208	36.1702	1.80815e-09	6.99385e-09	ENSG00000197903.6
3204	ERC2	2.04952	2.04952	1.03528	2.40191	30.6272	3.12687e-08	1.08559e-07	ENSG00000187672.8
9761	SPSB1	2.04921	2.04921	1.03507	5.22797	152.044	6.19732e-35	8.12927e-34	ENSG00000171621.9
3959	GLB1	2.04771	2.04771	1.03401	6.83117	292.12	1.71672e-65	4.89771e-64	ENSG00000170266.11
10988	TXNRD3	2.04592	2.04592	1.03275	2.96947	44.1256	3.07975e-11	1.37297e-10	ENSG00000197763.8
1074	BMP4	2.04587	2.04587	1.03271	7.15676	286.154	3.42525e-64	9.6354e-63	ENSG00000125378.11
5598	MARCH2	2.04575	2.04575	1.03263	5.24055	159.944	1.16366e-36	1.60126e-35	ENSG00000099785.6
8914	SAMD9L	2.0434	2.0434	1.03097	5.08863	132.11	1.41525e-30	1.62505e-29	ENSG00000177409.7
125	AC093673.5	2.04293	2.04293	1.03064	2.26984	23.4748	1.26558e-06	3.79171e-06	ENSG00000232533.1
6814	OPRL1	2.04227	2.04227	1.03017	1.30605	11.8871	0.00056523	0.00121655	ENSG00000125510.11
8197	RCN1P2	2.04203	2.04203	1.03	3.26779	35.2897	2.84132e-09	1.07591e-08	ENSG00000214455.3
7462	PODXL2	2.04157	2.04157	1.02968	2.77972	28.5699	9.03764e-08	3.01621e-07	ENSG00000114631.10
2152	COL8A1	2.04075	2.04075	1.0291	7.09697	238.747	7.37783e-54	1.61589e-52	ENSG00000144810.11
6702	NUAK2	2.04073	2.04073	1.02908	2.17825	24.5605	7.20123e-07	2.21273e-06	ENSG00000163545.7
5752	METRNL	2.03861	2.03861	1.02759	4.3903	98.1255	3.92699e-23	3.3972e-22	ENSG00000176845.8
2721	DKFZP761J1410	2.03828	2.03828	1.02735	4.9188	158.857	2.0111e-36	2.7517e-35	ENSG00000105520.6
5230	LGALS3	2.03677	2.03677	1.02629	4.78565	149.789	1.92765e-34	2.49602e-33	ENSG00000131981.11
8207	REC8	2.03632	2.03632	1.02596	5.56243	191.039	1.8856e-43	3.15172e-42	ENSG00000100918.8
4782	IRF9	2.03607	2.03607	1.02579	3.79133	56.3386	6.10057e-14	3.28962e-13	ENSG00000213928.4
5452	LURAP1L	2.03597	2.03597	1.02572	1.35175	14.4743	0.000142087	0.00033412	ENSG00000153714.5
1270	C18orf32	2.03578	2.03578	1.02558	4.51624	112.618	2.616e-26	2.56666e-25	ENSG00000177576.6
3825	GALNT10	2.03264	2.03264	1.02336	7.20392	262.709	4.40663e-59	1.08088e-57	ENSG00000164574.11
7999	RAB3B	2.032	2.032	1.0229	5.88098	222.297	2.85326e-50	5.71031e-49	ENSG00000169213.6
11941	ZNF583	2.03177	2.03177	1.02274	1.77416	16.649	4.49733e-05	0.000112601	ENSG00000198440.5
2396	CTSA	2.0272	2.0272	1.01949	7.6918	361.565	1.28484e-80	5.15131e-79	ENSG00000064601.12
8613	RP11-690G19.3	2.02653	2.02653	1.01901	1.48714	16.1497	5.85271e-05	0.000144876	ENSG00000266753.2
8123	RASSF9	2.02551	2.02551	1.01829	1.1603	8.42471	0.00370155	0.00696668	ENSG00000198774.3
10390	TMC7	2.02425	2.02425	1.01739	3.35275	31.414	2.08473e-08	7.33486e-08	ENSG00000170537.8
584	APLP2	2.0239	2.0239	1.01714	10.7516	422.192	8.13436e-94	3.99046e-92	ENSG00000084234.12
6924	PAOX	2.02126	2.02126	1.01525	1.29735	12.7905	0.000348386	0.000770305	ENSG00000148832.10
8423	ROGDI	2.02078	2.02078	1.01491	3.60001	55.2589	1.05656e-13	5.62441e-13	ENSG00000067836.8
9175	SGSH	2.01705	2.01705	1.01225	6.273	267.727	3.55043e-60	9.00139e-59	ENSG00000181523.8
4099	GPR126	2.01673	2.01673	1.01202	7.46584	215.596	8.26292e-49	1.5803e-47	ENSG00000112414.10
1463	CALCOCO1	2.01558	2.01558	1.01119	5.28488	114.438	1.04466e-26	1.04362e-25	ENSG00000012822.11
4674	IL27RA	2.01555	2.01555	1.01117	2.80834	27.8646	1.3011e-07	4.28657e-07	ENSG00000104998.2
8060	RAG1	2.01189	2.01189	1.00855	1.72569	17.2957	3.19917e-05	8.14506e-05	ENSG00000166349.5
3311	F2R	2.01167	2.01167	1.00839	9.42122	450.495	5.6291e-100	3.20434e-98	ENSG00000181104.6
5888	MLLT11	2.01137	2.01137	1.00818	6.90325	319.25	2.11028e-71	6.70182e-70	ENSG00000213190.2
677	ARHGEF37	2.01065	2.01065	1.00766	3.06659	35.0268	3.25207e-09	1.22147e-08	ENSG00000183111.7
8603	RP11-658F2.8	2.0106	2.0106	1.00763	2.19291	23.0479	1.58012e-06	4.68985e-06	ENSG00000258297.1
1325	C1RL	2.01021	2.01021	1.00735	4.05416	61.8809	3.64863e-15	2.11793e-14	ENSG00000139178.6
756	ARVCF	2.00675	2.00675	1.00486	6.12791	205.133	1.58403e-46	2.82783e-45	ENSG00000099889.9
8890	S100A11	2.00667	2.00667	1.0048	7.4478	300.859	2.14092e-67	6.3637e-66	ENSG00000163191.5
3861	GBA	2.00537	2.00537	1.00387	6.78509	289.998	4.97608e-65	1.40966e-63	ENSG00000177628.11
5163	LAMB2	2.00384	2.00384	1.00277	8.07057	200.559	1.5768e-45	2.74983e-44	ENSG00000172037.9
7612	PPP1R3B	2.00328	2.00328	1.00236	6.41056	229.982	6.01516e-52	1.26686e-50	ENSG00000173281.4
5500	MAGED2	2.00122	2.00122	1.00088	7.5284	328.046	2.5608e-73	8.58436e-72	ENSG00000102316.12
9676	SORT1	2.00095	2.00095	1.00068	5.07366	150.838	1.13718e-34	1.48202e-33	ENSG00000134243.7
3941	GIMAP8	0.499957	-2.00017	-1.00012	5.94705	212.245	4.44664e-48	8.3197e-47	ENSG00000171115.3
395	ALG10B	0.499256	-2.00298	-1.00215	1.24645	11.3696	0.000746549	0.00157094	ENSG00000175548.4
612	AR	0.499227	-2.0031	-1.00223	4.37221	85.8551	1.93619e-20	1.47979e-19	ENSG00000169083.11
7090	PDLIM3	0.499005	-2.00399	-1.00288	2.28173	23.6136	1.17753e-06	3.54462e-06	ENSG00000154553.9
6916	PAN2	0.498779	-2.00489	-1.00353	3.16886	39.0447	4.14223e-10	1.68424e-09	ENSG00000135473.10
6743	NUP155	0.49854	-2.00586	-1.00422	5.92019	218.301	2.1233e-49	4.12624e-48	ENSG00000113569.11
10243	TFAP4	0.498458	-2.00619	-1.00446	3.51428	49.08	2.45733e-12	1.20256e-11	ENSG00000090447.7
9335	SLC25A40	0.498365	-2.00656	-1.00472	3.95864	51.6744	6.55117e-13	3.31765e-12	ENSG00000075303.8
5258	LIN54	0.49809	-2.00767	-1.00552	4.35296	95.4508	1.5161e-22	1.27411e-21	ENSG00000189308.6
1374	C4orf46	0.497015	-2.01201	-1.00864	5.16707	93.3361	4.41261e-22	3.63988e-21	ENSG00000205208.4
5099	KLHL3	0.496958	-2.01224	-1.0088	3.11243	35.6863	2.31791e-09	8.87452e-09	ENSG00000146021.10
9591	SNHG3	0.496406	-2.01448	-1.01041	5.73895	142.402	7.94375e-33	9.89321e-32	ENSG00000242125.2
5856	MIR3654	0.496372	-2.01462	-1.01051	3.03646	31.0543	2.50908e-08	8.77922e-08	ENSG00000255508.3
1467	CALHM2	0.496097	-2.01574	-1.01131	3.74545	59.3898	1.29336e-14	7.27079e-14	ENSG00000138172.6
10250	TFEB	0.496089	-2.01577	-1.01133	1.72851	15.0873	0.000102649	0.000246081	ENSG00000112561.13
6740	NUP107	0.495551	-2.01796	-1.01289	5.83653	213.842	1.99373e-48	3.75942e-47	ENSG00000111581.5
5322	LMNB2	0.494919	-2.02053	-1.01474	8.25028	389.375	1.13241e-86	5.02422e-85	ENSG00000176619.6
5086	KLHL15	0.493192	-2.02761	-1.01978	3.05028	42.759	6.19148e-11	2.6984e-10	ENSG00000174010.9
1884	CEP72	0.493108	-2.02795	-1.02002	2.02313	20.3083	6.59132e-06	1.81235e-05	ENSG00000112877.6
4113	GPR3	0.492809	-2.02919	-1.0209	1.71444	13.1098	0.000293759	0.000657228	ENSG00000181773.6
1685	CCP110	0.49139	-2.03504	-1.02506	4.99324	152.249	5.59067e-35	7.34948e-34	ENSG00000103540.12
7702	PRKAR2B	0.490843	-2.03731	-1.02667	6.84154	284.866	6.53512e-64	1.8256e-62	ENSG00000005249.8
2473	CYP2S1	0.490385	-2.03921	-1.02801	1.8519	18.9235	1.36064e-05	3.60408e-05	ENSG00000167600.9
3746	FRY	0.489981	-2.04089	-1.0292	5.45531	183.32	9.13425e-42	1.45425e-40	ENSG00000073910.15
2504	DARS2	0.489619	-2.04241	-1.03027	5.65643	162.043	4.04772e-37	5.64064e-36	ENSG00000117593.8
6636	NR2C2AP	0.489578	-2.04257	-1.03039	3.35896	51.6628	6.5899e-13	3.33586e-12	ENSG00000184162.10
6141	MTHFD1	0.489313	-2.04368	-1.03117	7.09712	311.42	1.0714e-69	3.3153e-68	ENSG00000100714.11
2789	DNAJC6	0.488758	-2.046	-1.03281	2.9751	40.1997	2.29286e-10	9.54147e-10	ENSG00000116675.11
4404	HMGB1	0.488035	-2.04903	-1.03494	9.14297	304.316	3.77963e-68	1.13747e-66	ENSG00000189403.10
10026	SYNE3	0.487448	-2.0515	-1.03668	3.58689	52.2335	4.92776e-13	2.52091e-12	ENSG00000176438.8
5378	LRR1	0.487424	-2.0516	-1.03675	4.34095	100.893	9.71071e-24	8.64863e-23	ENSG00000165501.12
880	ATP6V0E2-AS1	0.487324	-2.05202	-1.03705	1.03005	11.5884	0.000663641	0.00140975	ENSG00000204934.6
1278	C19orf33	0.487302	-2.05212	-1.03711	1.30202	13.8663	0.000196283	0.000451017	ENSG00000167644.7
10903	TTC32	0.487015	-2.05333	-1.03796	1.30193	13.7903	0.000204385	0.000468564	ENSG00000183891.5
7779	PSIP1	0.486954	-2.05358	-1.03814	6.36788	283.645	1.20612e-63	3.33076e-62	ENSG00000164985.10
2539	DCLRE1A	0.485476	-2.05983	-1.04253	3.67644	59.7559	1.07382e-14	6.07254e-14	ENSG00000198924.3
6847	OSGEPL1	0.48456	-2.06373	-1.04525	2.49692	29.9475	4.43893e-08	1.52098e-07	ENSG00000128694.7
8608	RP11-673C5.1	0.483892	-2.06658	-1.04724	5.58421	225.702	5.16126e-51	1.05391e-49	ENSG00000259781.1
4802	ITGA1	0.483499	-2.06826	-1.04842	2.35771	26.2394	3.016e-07	9.59332e-07	ENSG00000213949.4
10917	TTF2	0.483345	-2.06892	-1.04888	5.25362	139.568	3.30953e-32	4.05477e-31	ENSG00000116830.7
1448	CABYR	0.48254	-2.07237	-1.05128	1.96661	21.3094	3.90819e-06	1.10636e-05	ENSG00000154040.16
4562	HYLS1	0.482488	-2.07259	-1.05144	3.21735	50.348	1.28762e-12	6.40849e-12	ENSG00000198331.6
6945	PARP1	0.482361	-2.07314	-1.05182	8.05208	363.802	4.18492e-81	1.7062e-79	ENSG00000143799.8
7383	PLEKHH2	0.480814	-2.0798	-1.05645	0.87881	9.01269	0.00268112	0.00515383	ENSG00000152527.9
5794	MFSD2A	0.480734	-2.08015	-1.05669	2.59616	27.4646	1.59996e-07	5.22979e-07	ENSG00000168389.13
4643	IGFBP3	0.480364	-2.08176	-1.0578	2.36271	25.374	4.72249e-07	1.47416e-06	ENSG00000146674.10
1858	CENPQ	0.478544	-2.08967	-1.06328	2.98431	26.4774	2.66639e-07	8.55796e-07	ENSG00000031691.6
7473	POLD3	0.478274	-2.09085	-1.06409	4.62277	119.823	6.91731e-28	7.20882e-27	ENSG00000077514.4
4529	HSPA1B	0.477146	-2.09579	-1.0675	6.72729	294.539	5.10021e-66	1.4867e-64	ENSG00000204388.5
3381	FAM13A	0.476513	-2.09858	-1.06941	2.859	40.3154	2.16096e-10	9.01744e-10	ENSG00000138640.10
5628	MB21D1	0.476479	-2.09873	-1.06951	2.81673	35.263	2.88051e-09	1.08903e-08	ENSG00000164430.11
8604	RP11-660L16.2	0.476295	-2.09954	-1.07007	1.94239	17.4745	2.91195e-05	7.44205e-05	ENSG00000254682.1
6303	NASP	0.476082	-2.10048	-1.07072	6.88182	332.293	3.04359e-74	1.04943e-72	ENSG00000132780.12
9722	SPDL1	0.47594	-2.1011	-1.07115	5.62683	201.907	8.01096e-46	1.40314e-44	ENSG00000040275.12
6531	NKX3-1	0.475696	-2.10218	-1.07189	0.763397	9.59985	0.00194593	0.0038342	ENSG00000167034.9
7117	PEG10	0.475587	-2.10266	-1.07222	5.73741	261.785	7.00464e-59	1.71117e-57	ENSG00000242265.1
4780	IRF6	0.475184	-2.10445	-1.07344	3.48771	60.2625	8.30149e-15	4.73005e-14	ENSG00000117595.6
3660	FKBP5	0.474841	-2.10597	-1.07448	7.01888	370.742	1.28991e-82	5.36779e-81	ENSG00000096060.10
7469	POLA2	0.474526	-2.10737	-1.07544	4.97666	137.574	9.03304e-32	1.08685e-30	ENSG00000014138.4
6089	MSMP	0.473968	-2.10985	-1.07714	3.45443	53.6874	2.35071e-13	1.22383e-12	ENSG00000215183.4
2033	CLEC1A	0.473966	-2.10986	-1.07715	3.33083	56.2015	6.54129e-14	3.51941e-13	ENSG00000150048.6
7406	PLS1	0.473362	-2.11255	-1.07898	1.42435	13.1162	0.000292753	0.00065522	ENSG00000120756.8
8334	RN7SL3	0.472711	-2.11546	-1.08097	0.984546	10.283	0.00134263	0.00271861	ENSG00000266037.1
11800	ZNF296	0.472217	-2.11767	-1.08248	0.902561	11.4389	0.000719229	0.00151822	ENSG00000170684.4
2323	CSRP2	0.471409	-2.1213	-1.08495	2.22469	28.9458	7.44337e-08	2.50004e-07	ENSG00000175183.5
8665	RPA3	0.469147	-2.13153	-1.09189	3.26918	47.8131	4.68839e-12	2.24879e-11	ENSG00000106399.7
5549	MAP2K6	0.468811	-2.13306	-1.09292	2.7602	28.9056	7.59932e-08	2.54888e-07	ENSG00000108984.9
9283	SLC15A3	0.468742	-2.13337	-1.09313	1.10522	10.5356	0.00117099	0.00239153	ENSG00000110446.5
5962	MPHOSPH9	0.468584	-2.13409	-1.09362	4.66524	131.157	2.28808e-30	2.60496e-29	ENSG00000051825.10
10657	TOPBP1	0.468555	-2.13422	-1.09371	5.94393	269.802	1.25355e-60	3.23245e-59	ENSG00000163781.8
8861	RTKN	0.468323	-2.13528	-1.09442	2.2488	24.4248	7.72689e-07	2.3673e-06	ENSG00000114993.11
9523	SMCHD1	0.467801	-2.13766	-1.09603	5.98766	253.214	5.17224e-57	1.2215e-55	ENSG00000101596.10
6176	MTX3	0.467046	-2.14112	-1.09836	2.03947	23.9745	9.76185e-07	2.96666e-06	ENSG00000177034.10
4413	HMGN2P5	0.466951	-2.14155	-1.09866	0.828132	10.7666	0.00103349	0.00212944	ENSG00000234664.1
4194	GTF2H2B	0.466875	-2.1419	-1.09889	2.70226	21.639	3.29093e-06	9.40889e-06	ENSG00000226259.6
3793	G2E3	0.46633	-2.14441	-1.10058	5.01894	167.842	2.19054e-38	3.14334e-37	ENSG00000092140.10
12026	ZNF714	0.465833	-2.14669	-1.10212	3.29444	51.5992	6.80695e-13	3.4414e-12	ENSG00000160352.11
8249	RFWD3	0.464822	-2.15136	-1.10525	5.88998	270.476	8.93535e-61	2.31896e-59	ENSG00000168411.9
9153	SFRP1	0.46444	-2.15313	-1.10644	2.38012	21.9349	2.82061e-06	8.12584e-06	ENSG00000104332.7
11508	YOD1	0.464051	-2.15493	-1.10764	3.54365	53.4763	2.61736e-13	1.35622e-12	ENSG00000180667.6
4514	HSD17B7	0.46399	-2.15522	-1.10783	4.33271	115.829	5.18147e-27	5.25021e-26	ENSG00000132196.9
4266	HAUS6	0.463717	-2.15649	-1.10868	5.6709	255.661	1.51499e-57	3.60609e-56	ENSG00000147874.6
2468	CYP1A1	0.463068	-2.15951	-1.1107	2.09943	23.1036	1.53505e-06	4.56392e-06	ENSG00000140465.9
4481	HOXD3	0.462284	-2.16317	-1.11315	1.27547	9.98058	0.001582	0.00316139	ENSG00000128652.7
6661	NRN1	0.46091	-2.16962	-1.11744	3.64716	56.8173	4.78231e-14	2.59501e-13	ENSG00000124785.4
10462	TMEM170B	0.460484	-2.17163	-1.11878	3.8648	72.537	1.63928e-17	1.08697e-16	ENSG00000205269.4
7664	PRDM1	0.460282	-2.17258	-1.11941	1.65866	13.3117	0.000263761	0.00059452	ENSG00000057657.10
8862	RTKN2	0.459276	-2.17734	-1.12257	2.58978	33.2432	8.13233e-09	2.95427e-08	ENSG00000182010.6
9739	SPINT2	0.459144	-2.17796	-1.12298	3.55989	58.9325	1.63177e-14	9.12101e-14	ENSG00000167642.8
640	ARHGAP19	0.458422	-2.18139	-1.12525	5.30654	214.4	1.50662e-48	2.84537e-47	ENSG00000213390.6
4486	HPDL	0.458301	-2.18197	-1.12563	2.85489	37.7018	8.24274e-10	3.28187e-09	ENSG00000186603.4
4236	H1F0	0.458136	-2.18276	-1.12615	6.69605	408.911	6.3257e-91	2.9361e-89	ENSG00000189060.4
6660	NRM	0.458111	-2.18288	-1.12623	4.2777	65.1269	7.02263e-16	4.25447e-15	ENSG00000137404.10
2540	DCLRE1B	0.458109	-2.18289	-1.12624	4.20765	98.511	3.23231e-23	2.80831e-22	ENSG00000118655.4
7991	RAB30-AS1	0.457871	-2.18402	-1.12699	1.91861	21.4473	3.63696e-06	1.03443e-05	ENSG00000246067.3
10415	TMEM106C	0.457854	-2.1841	-1.12704	5.74996	256.602	9.44532e-58	2.26163e-56	ENSG00000134291.7
6900	PAGR1.1	0.457245	-2.18701	-1.12896	3.66066	63.2564	1.81474e-15	1.0746e-14
6150	MTL5	0.456396	-2.19108	-1.13164	0.80243	11.7719	0.000601312	0.00128801	ENSG00000132749.6
4412	HMGN2	0.455377	-2.19598	-1.13487	8.67487	311.123	1.24355e-69	3.83815e-68	ENSG00000198830.6
4242	H2AFZ	0.45474	-2.19906	-1.13689	8.49529	327.883	2.77859e-73	9.28865e-72	ENSG00000164032.7
490	ANKRD36C	0.454596	-2.19975	-1.13734	2.81805	35.1519	3.04963e-09	1.15009e-08	ENSG00000174501.10
1213	C12orf66	0.454335	-2.20102	-1.13817	1.88282	24.5907	7.08935e-07	2.18025e-06	ENSG00000174206.8
12141	ZWILCH	0.453146	-2.20679	-1.14195	5.67614	210.478	1.08037e-47	1.99662e-46	ENSG00000174442.7
2460	CYBA	0.452732	-2.20881	-1.14327	2.3311	27.3333	1.71239e-07	5.57912e-07	ENSG00000051523.6
2305	CSGALNACT1	0.452593	-2.20949	-1.14371	3.53536	66.7413	3.09582e-16	1.91493e-15	ENSG00000147408.10
8432	RP1-193H18.2	0.451998	-2.2124	-1.14561	1.13657	13.6546	0.000219701	0.000501202	ENSG00000267194.1
5863	MIS18A	0.451679	-2.21396	-1.14663	4.28805	106.029	7.2681e-25	6.76786e-24	ENSG00000159055.3
2907	DUT	0.451364	-2.21551	-1.14764	6.18293	260.266	1.50186e-58	3.63944e-57	ENSG00000128951.9
7477	POLE	0.450816	-2.2182	-1.14939	5.88899	270.077	1.09195e-60	2.82175e-59	ENSG00000177084.12
1430	C9orf64	0.450346	-2.22051	-1.15089	3.20362	54.1582	1.84978e-13	9.70571e-13	ENSG00000165118.10
153	ACAT2	0.450143	-2.22151	-1.15154	7.027	291.688	2.13178e-65	6.05325e-64	ENSG00000120437.7
5360	LRFN1	0.448533	-2.22949	-1.15671	0.81589	10.863	0.00098102	0.00202687	ENSG00000128011.4
7215	PHGDH	0.447334	-2.23547	-1.16058	5.64148	183.73	7.42932e-42	1.18594e-40	ENSG00000092621.7
7026	PCNA	0.445621	-2.24406	-1.16611	7.14174	259.105	2.68944e-58	6.47827e-57	ENSG00000132646.6
4019	GNB3	0.445177	-2.2463	-1.16755	1.34788	12.1544	0.000489714	0.00106197	ENSG00000111664.6
8044	RAD21	0.445035	-2.24702	-1.16801	7.68061	533.911	3.98238e-118	3.20396e-116	ENSG00000164754.8
394	ALG10	0.444844	-2.24798	-1.16863	2.12443	27.359	1.6898e-07	5.50851e-07	ENSG00000139133.2
1428	C9orf40	0.444705	-2.24868	-1.16908	3.1517	51.7782	6.21378e-13	3.15208e-12	ENSG00000135045.6
8971	SCLT1	0.444685	-2.24878	-1.16915	3.88304	99.0897	2.41324e-23	2.10731e-22	ENSG00000151466.7
1819	CDKN2D	0.444489	-2.24977	-1.16978	1.83851	23.8711	1.03008e-06	3.11946e-06	ENSG00000129355.6
2738	DLL4	0.444435	-2.25005	-1.16995	5.26971	124.415	6.83323e-29	7.42245e-28	ENSG00000128917.5
8505	RP11-296I10.6	0.444336	-2.25055	-1.17028	0.996936	8.93393	0.00279921	0.00536972	ENSG00000261556.4
9405	SLC37A4	0.442978	-2.25745	-1.17469	4.59323	122.005	2.3023e-28	2.4501e-27	ENSG00000137700.12
10608	TNFRSF1B	0.442806	-2.25832	-1.17525	5.33414	211.207	7.49067e-48	1.38859e-46	ENSG00000028137.12
5307	LLGL2	0.441913	-2.26289	-1.17816	1.72117	19.6837	9.13758e-06	2.46749e-05	ENSG00000073350.9
8419	ROBO3	0.440869	-2.26825	-1.18158	1.8001	20.5804	5.71777e-06	1.58298e-05	ENSG00000154134.10
7321	PKDCC	0.440071	-2.27236	-1.18419	1.39895	18.1616	2.02926e-05	5.27897e-05	ENSG00000162878.8
2958	ECHDC3	0.440043	-2.2725	-1.18428	1.75418	23.8956	1.01705e-06	3.08308e-06	ENSG00000134463.10
3390	FAM161A	0.439858	-2.27346	-1.18489	2.75844	46.1961	1.06987e-11	4.96014e-11	ENSG00000170264.8
9297	SLC1A4	0.439799	-2.27377	-1.18508	3.63776	60.4382	7.5925e-15	4.33016e-14	ENSG00000115902.6
5118	KNSTRN	0.439365	-2.27601	-1.18651	5.1494	159.218	1.67715e-36	2.3026e-35	ENSG00000128944.9
1853	CENPL	0.439131	-2.27722	-1.18728	3.69788	79.216	5.56783e-19	3.96416e-18	ENSG00000120334.11
11470	XRCC3	0.438703	-2.27945	-1.18868	4.03182	105.731	8.44437e-25	7.83295e-24	ENSG00000126215.9
2505	DAW1	0.438261	-2.28175	-1.19014	1.57656	21.3464	3.83346e-06	1.08597e-05	ENSG00000123977.5
5268	LINC00341	0.437379	-2.28635	-1.19304	2.84261	37.0875	1.12943e-09	4.45569e-09	ENSG00000229645.4
141	ACACB	0.436897	-2.28887	-1.19463	1.01834	13.7549	0.000208279	0.000476948	ENSG00000076555.11
8873	RUNDC3B	0.436628	-2.29028	-1.19552	1.31035	16.5191	4.81615e-05	0.000120259	ENSG00000105784.11
5660	MCM3	0.436579	-2.29053	-1.19568	6.90817	379.239	1.82271e-84	7.85587e-83	ENSG00000112118.13
5515	MALT1	0.434733	-2.30026	-1.2018	3.45553	66.9386	2.80094e-16	1.7352e-15	ENSG00000172175.8
5300	LIPE	0.43267	-2.31123	-1.20866	3.69321	85.021	2.95219e-20	2.23087e-19	ENSG00000079435.5
10025	SYNE2	0.432447	-2.31242	-1.2094	5.40343	29.4459	5.75001e-08	1.95193e-07	ENSG00000054654.11
1117	BRI3BP	0.43237	-2.31283	-1.20966	4.76145	121.966	2.34827e-28	2.49682e-27	ENSG00000184992.10
8338	RNASEH2A	0.432276	-2.31334	-1.20997	4.38928	115.915	4.9617e-27	5.03639e-26	ENSG00000104889.4
7937	PXN-AS1	0.432074	-2.31442	-1.21065	0.762674	10.6928	0.00107554	0.00220779	ENSG00000255857.1
8868	RTTN	0.431393	-2.31807	-1.21293	3.85276	93.8146	3.4651e-22	2.87401e-21	ENSG00000176225.8
6201	MYCL	0.430506	-2.32285	-1.21589	0.985459	13.7686	0.000206762	0.000473743	ENSG00000116990.9
10874	TSPYL5	0.430215	-2.32442	-1.21687	2.84156	44.4434	2.61814e-11	1.17282e-10	ENSG00000180543.3
7290	PIM1	0.430154	-2.32475	-1.21707	2.9379	39.0145	4.20679e-10	1.70819e-09	ENSG00000137193.9
1636	CCDC77	0.429786	-2.32674	-1.21831	3.47417	78.0586	1.00031e-18	7.043e-18	ENSG00000120647.5
10276	THAP10	0.429702	-2.32719	-1.21859	2.27794	25.2059	5.1524e-07	1.60338e-06	ENSG00000129028.4
1376	C5	0.429291	-2.32942	-1.21997	1.07377	15.4203	8.60585e-05	0.000208127	ENSG00000106804.6
4237	H1FX	0.429097	-2.33048	-1.22062	6.26504	201.19	1.14835e-45	2.00553e-44	ENSG00000184897.4
3155	ENTPD1	0.428765	-2.33228	-1.22174	3.81111	73.4619	1.02596e-17	6.87469e-17	ENSG00000138185.12
8325	RMI1	0.427879	-2.33711	-1.22472	4.0017	90.7633	1.61928e-21	1.30538e-20	ENSG00000178966.11
1690	CCSAP	0.427179	-2.34094	-1.22709	3.61526	77.3178	1.45546e-18	1.01823e-17	ENSG00000154429.6
9359	SLC2A10	0.426683	-2.34366	-1.22876	3.09209	62.7755	2.31664e-15	1.3651e-14	ENSG00000197496.4
10004	SUV39H2	0.426555	-2.34436	-1.2292	4.56511	150.625	1.26597e-34	1.64809e-33	ENSG00000152455.11
6196	MYBL1	0.42629	-2.34582	-1.23009	2.74122	33.4094	7.46633e-09	2.72134e-08	ENSG00000185697.12
1599	CCDC15	0.426278	-2.34588	-1.23013	2.32625	35.2657	2.87654e-09	1.08841e-08	ENSG00000149548.10
706	ARL4D	0.425962	-2.34763	-1.2312	1.78144	19.6795	9.15778e-06	2.4724e-05	ENSG00000175906.4
516	ANP32E	0.425737	-2.34887	-1.23197	6.98454	434.356	1.83129e-96	9.40426e-95	ENSG00000143401.10
3963	GLDC	0.425479	-2.35029	-1.23284	2.49941	36.4089	1.59968e-09	6.22139e-09	ENSG00000178445.8
11315	VRK1	0.42535	-2.351	-1.23328	4.6813	146.608	9.55984e-34	1.2144e-32	ENSG00000100749.3
9184	SH2D4A	0.425189	-2.3519	-1.23383	1.04082	15.4626	8.41548e-05	0.000203914	ENSG00000104611.7
1547	CBR3	0.4241	-2.35793	-1.23752	3.49461	76.6504	2.04063e-18	1.42103e-17	ENSG00000159231.5
6874	P2RX7	0.423081	-2.36362	-1.241	2.39736	36.8888	1.25065e-09	4.91625e-09	ENSG00000089041.12
1243	C16orf59	0.423017	-2.36397	-1.24121	3.15704	66.3469	3.78161e-16	2.32839e-15	ENSG00000162062.10
1842	CELSR2	0.423011	-2.36401	-1.24123	1.52329	15.9693	6.43781e-05	0.000158167	ENSG00000143126.7
2318	CSNK2B-LY6G5B-1181	0.422952	-2.36433	-1.24143	1.23614	17.2276	3.31588e-05	8.42975e-05	ENSG00000263020.1
10325	TIMELESS	0.422777	-2.36531	-1.24203	5.84639	323.022	3.18148e-72	1.0321e-70	ENSG00000111602.7
754	ART4	0.421431	-2.37287	-1.24663	2.38455	37.717	8.17873e-10	3.25853e-09	ENSG00000111339.6
230	ADAMTS9	0.421216	-2.37408	-1.24737	5.93794	266.047	8.24832e-60	2.07376e-58	ENSG00000163638.9
9050	SELENBP1	0.420863	-2.37607	-1.24858	2.58149	46.92	7.39438e-12	3.48168e-11	ENSG00000143416.16
4538	HSPB6	0.420362	-2.3789	-1.2503	2.08676	26.4541	2.69876e-07	8.65267e-07	ENSG00000004776.7
1118	BRICD5	0.420074	-2.38053	-1.25128	1.05226	16.0952	6.0236e-05	0.000148808	ENSG00000182685.3
300	AGMAT	0.41989	-2.38158	-1.25192	0.735669	13.4244	0.000248372	0.00056225	ENSG00000116771.5
5194	LBR	0.419142	-2.38583	-1.25449	7.1168	439.879	1.15019e-97	6.19663e-96	ENSG00000143815.10
10785	TRIM59	0.419031	-2.38646	-1.25487	5.21665	224.427	9.79092e-51	1.97918e-49	ENSG00000213186.3
2941	E2F7	0.418491	-2.38954	-1.25673	5.27057	239.065	6.29e-54	1.38014e-52	ENSG00000165891.11
4902	KCNJ12	0.417455	-2.39547	-1.26031	1.0185	16.3642	5.22627e-05	0.000130042	ENSG00000184185.5
10135	TBC1D30	0.417388	-2.39585	-1.26054	2.54724	42.1944	8.26359e-11	3.57309e-10	ENSG00000111490.8
3108	ELOVL6	0.417184	-2.39702	-1.26124	5.92686	316.42	8.72197e-71	2.75541e-69	ENSG00000170522.5
10721	TRAIP	0.41703	-2.39791	-1.26178	2.65903	46.5115	9.10829e-12	4.25054e-11	ENSG00000183763.4
3909	GEN1	0.417016	-2.39799	-1.26182	4.07987	88.7488	4.48265e-21	3.51963e-20	ENSG00000178295.10
4906	KCNK6	0.416737	-2.3996	-1.26279	3.28879	70.0073	5.90858e-17	3.80901e-16	ENSG00000099337.3
4571	ICA1L	0.416671	-2.39998	-1.26302	1.59251	18.6936	1.53494e-05	4.04889e-05	ENSG00000163596.12
7468	POLA1	0.416398	-2.40155	-1.26396	5.04151	213.828	2.0082e-48	3.7808e-47	ENSG00000101868.6
4647	IGFLR1	0.416187	-2.40277	-1.2647	0.694202	12.0604	0.000515035	0.00111348	ENSG00000126246.5
11879	ZNF467	0.416041	-2.40361	-1.2652	1.48307	17.7252	2.55222e-05	6.57421e-05	ENSG00000181444.8
2805	DNMT1	0.415822	-2.40488	-1.26596	7.4849	503.972	1.2994e-111	9.38991e-110	ENSG00000130816.10
3306	EZH2	0.415244	-2.40822	-1.26797	5.15985	249.146	3.98751e-56	9.18346e-55	ENSG00000106462.6
2514	DBNDD2	0.415213	-2.4084	-1.26808	3.17654	67.0887	2.5956e-16	1.6113e-15	ENSG00000244274.3
1856	CENPO	0.413918	-2.41594	-1.27258	5.50499	264.834	1.51662e-59	3.78152e-58	ENSG00000138092.6
6960	PASK	0.413532	-2.4182	-1.27393	3.92	75.0826	4.51419e-18	3.0839e-17	ENSG00000115687.9
1594	CCDC138	0.413144	-2.42046	-1.27528	2.7101	44.5556	2.47229e-11	1.10954e-10	ENSG00000163006.7
11421	WHSC1	0.412501	-2.42424	-1.27753	7.70463	575.912	2.90543e-127	2.89775e-125	ENSG00000109685.13
2807	DNMT3B	0.409767	-2.44041	-1.28712	3.28336	60.6632	6.77256e-15	3.87719e-14	ENSG00000088305.14
9583	SNHG1	0.407451	-2.45429	-1.2953	4.99089	157.306	4.38813e-36	5.97696e-35	ENSG00000255717.2
3597	FCHO1	0.406056	-2.46271	-1.30025	1.59268	19.068	1.2614e-05	3.35668e-05	ENSG00000130475.10
9536	SMIM10	0.40604	-2.46281	-1.30031	2.43575	36.4913	1.53351e-09	5.97751e-09	ENSG00000184785.4
1861	CENPW	0.405699	-2.46488	-1.30152	3.87766	58.5228	2.00952e-14	1.11807e-13	ENSG00000203760.4
9500	SMAD9	0.405688	-2.46495	-1.30156	2.72768	51.9561	5.67554e-13	2.88754e-12	ENSG00000120693.9
2826	DONSON	0.40516	-2.46816	-1.30344	4.56878	163.676	1.7808e-37	2.50183e-36	ENSG00000159147.13
8557	RP11-468E2.4	0.405039	-2.4689	-1.30387	0.763782	9.40894	0.00215931	0.00421522	ENSG00000259529.1
8300	RHPN2	0.40453	-2.472	-1.30568	1.38245	20.8241	5.03466e-06	1.40482e-05	ENSG00000131941.3
6238	MYSM1	0.403921	-2.47573	-1.30785	3.85609	85.0669	2.88446e-20	2.18379e-19	ENSG00000162601.5
1746	CDC25A	0.40369	-2.47715	-1.30868	4.96334	220.51	7.00046e-50	1.37592e-48	ENSG00000164045.7
6362	NDC1	0.403686	-2.47717	-1.30869	6.15488	308.99	3.6237e-69	1.10153e-67	ENSG00000058804.10
5269	LINC00342	0.40245	-2.48478	-1.31312	1.80838	15.8181	6.97311e-05	0.000170658	ENSG00000232931.1
1747	CDC25B	0.402296	-2.48573	-1.31367	6.37485	443.242	2.13204e-98	1.15899e-96	ENSG00000101224.13
3298	EXOSC8	0.401691	-2.48948	-1.31584	4.99362	133.106	8.57056e-31	9.89757e-30	ENSG00000120699.8
5918	MMS22L	0.401376	-2.49143	-1.31697	4.36658	105.917	7.69074e-25	7.14487e-24	ENSG00000146263.7
5860	MIR4453	0.400645	-2.49598	-1.3196	1.25467	20.5224	5.89379e-06	1.62872e-05	ENSG00000268471.3
11358	WDHD1	0.400643	-2.49599	-1.31961	5.03313	247.369	9.72901e-56	2.22367e-54	ENSG00000198554.7
2870	DSN1	0.400047	-2.49971	-1.32176	4.71214	171.428	3.60868e-39	5.31091e-38	ENSG00000149636.11
8043	RAD18	0.399868	-2.50083	-1.32241	4.49946	176.325	3.07508e-40	4.7094e-39	ENSG00000070950.5
3709	FOXC1	0.399424	-2.50361	-1.32401	3.93682	81.4805	1.76999e-19	1.29065e-18	ENSG00000054598.5
3643	FIGNL1	0.397736	-2.51423	-1.33012	5.46232	247.075	1.12743e-55	2.57198e-54	ENSG00000132436.7
11260	VDR	0.397381	-2.51648	-1.33141	0.789136	15.6391	7.66532e-05	0.000186803	ENSG00000111424.6
1606	CCDC171	0.397283	-2.5171	-1.33176	1.06312	14.6448	0.000129795	0.00030683	ENSG00000164989.11
9296	SLC1A1	0.396692	-2.52085	-1.33391	4.13575	140.528	2.04036e-32	2.50489e-31	ENSG00000106688.7
6990	PCDH7	0.396029	-2.52507	-1.33632	4.63403	192.784	7.84494e-44	1.32409e-42	ENSG00000169851.11
7359	PLCXD1.1	0.395737	-2.52693	-1.33739	1.62082	23.121	1.52121e-06	4.52613e-06
2003	CKAP2	0.395039	-2.53139	-1.33993	6.58429	426.423	9.75878e-95	4.90704e-93	ENSG00000136108.10
2028	CLDN7	0.394796	-2.53295	-1.34082	3.04898	58.047	2.55936e-14	1.41162e-13	ENSG00000181885.14
2672	DHRS13	0.394641	-2.53395	-1.34139	1.78725	31.1962	2.33228e-08	8.18196e-08	ENSG00000167536.9
7119	PELI2	0.394326	-2.53597	-1.34254	2.40521	32.2886	1.32891e-08	4.74615e-08	ENSG00000139946.5
9353	SLC27A5	0.393478	-2.54144	-1.34564	1.1158	19.3668	1.07865e-05	2.89206e-05	ENSG00000083807.5
3947	GINS4	0.393208	-2.54318	-1.34663	4.62719	186.037	2.33022e-42	3.76959e-41	ENSG00000147536.7
2456	CYB5R2	0.392296	-2.54909	-1.34998	2.09251	35.3001	2.8262e-09	1.07085e-08	ENSG00000166394.10
8549	RP11-424C20.2	0.391112	-2.55681	-1.35435	4.09311	100.983	9.27779e-24	8.26916e-23	ENSG00000256663.1
1989	CIDEA	0.391069	-2.55709	-1.3545	2.29004	40.3899	2.08016e-10	8.6953e-10	ENSG00000176194.13
85	AC005562.1	0.39069	-2.55958	-1.3559	2.03308	34.7206	3.80587e-09	1.42416e-08	ENSG00000214719.7
2703	DIAPH3	0.390233	-2.56257	-1.35759	5.68142	383.334	2.33975e-85	1.03052e-83	ENSG00000139734.13
1172	C10orf128	0.389103	-2.57001	-1.36177	2.95149	58.0711	2.52809e-14	1.39502e-13	ENSG00000204161.9
2497	DANCR	0.388911	-2.57129	-1.36249	4.98263	264.42	1.86633e-59	4.61534e-58	ENSG00000226950.2
2544	DCP2	0.388839	-2.57176	-1.36275	5.05035	190.898	2.025e-43	3.38004e-42	ENSG00000172795.11
1867	CEP152	0.387763	-2.57889	-1.36675	3.79494	93.6463	3.77255e-22	3.12044e-21	ENSG00000103995.9
3262	ETV4	0.387298	-2.58199	-1.36848	4.91982	225.839	4.81637e-51	9.85153e-50	ENSG00000175832.8
2965	ECT2	0.386373	-2.58817	-1.37193	5.94117	336.109	4.4904e-75	1.57529e-73	ENSG00000114346.9
2994	EFEMP1	0.385288	-2.59546	-1.37599	10.5092	659.988	1.50282e-145	2.06092e-143	ENSG00000115380.14
5260	LIN9	0.385111	-2.59665	-1.37665	3.61683	88.8269	4.30921e-21	3.39006e-20	ENSG00000183814.11
9221	SHMT1	0.382708	-2.61296	-1.38568	4.7074	217.888	2.6124e-49	5.06042e-48	ENSG00000176974.13
11543	ZBTB16	0.382538	-2.61412	-1.38633	1.56887	22.6216	1.97256e-06	5.79192e-06	ENSG00000109906.9
3946	GINS3	0.382426	-2.61489	-1.38675	4.4151	171.904	2.83999e-39	4.19498e-38	ENSG00000181938.9
11050	UBE2S	0.382405	-2.61503	-1.38683	6.91081	323.637	2.33768e-72	7.62463e-71	ENSG00000108106.9
3270	EVI2B	0.382383	-2.61518	-1.38691	2.66559	52.1377	5.17413e-13	2.64023e-12	ENSG00000185862.5
8239	RFC3	0.381666	-2.62009	-1.38962	4.6687	186.053	2.31121e-42	3.74385e-41	ENSG00000133119.8
2510	DBF4B	0.381233	-2.62307	-1.39126	3.62596	88.251	5.76555e-21	4.50931e-20	ENSG00000161692.13
4358	HIF3A	0.379999	-2.63159	-1.39593	1.22689	20.0151	7.68324e-06	2.0968e-05	ENSG00000124440.11
1227	C14orf80	0.379498	-2.63506	-1.39783	3.50995	90.5738	1.78207e-21	1.43182e-20	ENSG00000185347.13
10683	TPD52	0.379234	-2.63689	-1.39884	4.38861	148.726	3.29121e-34	4.22535e-33	ENSG00000076554.11
10481	TMEM194A	0.379032	-2.6383	-1.39961	4.92369	231.241	3.1965e-52	6.7795e-51	ENSG00000166881.5
10188	TCF7	0.378976	-2.63869	-1.39982	1.07286	18.8375	1.42341e-05	3.76373e-05	ENSG00000081059.15
2620	DEK	0.377647	-2.64798	-1.40489	7.63473	598.619	3.3441e-132	3.60326e-130	ENSG00000124795.10
7204	PHF19	0.376909	-2.65316	-1.40771	6.47039	372.937	4.29188e-83	1.81099e-81	ENSG00000119403.9
10650	TONSL	0.375952	-2.65992	-1.41138	4.49075	178.631	9.64422e-41	1.49213e-39	ENSG00000160949.12
1865	CEP128	0.375833	-2.66076	-1.41184	3.57604	111.646	4.27237e-26	4.16134e-25	ENSG00000100629.12
10003	SUV39H1	0.375292	-2.66459	-1.41391	4.66219	208.898	2.38925e-47	4.35551e-46	ENSG00000101945.12
1305	C1orf21	0.375207	-2.6652	-1.41424	3.06876	64.1521	1.15173e-15	6.90811e-15	ENSG00000116667.8
2666	DHH	0.37432	-2.67151	-1.41765	1.59109	29.177	6.60586e-08	2.23117e-07	ENSG00000139549.2
1979	CHTF18	0.374273	-2.67185	-1.41784	4.53739	181.636	2.1297e-41	3.35088e-40	ENSG00000127586.12
1813	CDKN1C	0.374128	-2.67288	-1.4184	0.622855	14.6879	0.000126856	0.000300236	ENSG00000129757.8
8054	RAD54B	0.373947	-2.67418	-1.4191	3.28551	90.0564	2.31469e-21	1.85237e-20	ENSG00000197275.8
11002	U82695.10	0.373348	-2.67847	-1.42141	0.434674	12.9123	0.000326438	0.000724697	ENSG00000259886.1
268	ADRBK2	0.372695	-2.68316	-1.42393	0.99624	20.3365	6.49488e-06	1.78746e-05	ENSG00000100077.10
1918	CHAF1B	0.370662	-2.69788	-1.43183	4.42713	167.33	2.83372e-38	4.04257e-37	ENSG00000159259.7
3998	GMFG	0.369769	-2.70439	-1.4353	3.46398	87.0512	1.05747e-20	8.18051e-20	ENSG00000130755.8
1851	CENPJ	0.369665	-2.70515	-1.43571	4.21545	152.674	4.51287e-35	5.96509e-34	ENSG00000151849.10
12009	ZNF695	0.36884	-2.7112	-1.43893	0.961064	17.9461	2.2725e-05	5.88509e-05	ENSG00000197472.10
10423	TMEM121	0.367604	-2.72032	-1.44378	0.962003	19.3223	1.10411e-05	2.95639e-05	ENSG00000184986.6
1857	CENPP	0.366714	-2.72692	-1.44727	2.81945	70.278	5.15077e-17	3.33653e-16	ENSG00000188312.9
79	AC004381.6	0.36656	-2.72807	-1.44788	1.75482	31.0016	2.57815e-08	9.01046e-08	ENSG00000005189.15
3513	FANCG	0.366364	-2.72953	-1.44865	4.63309	205.578	1.26647e-46	2.27099e-45	ENSG00000221829.5
3511	FANCE	0.365276	-2.73766	-1.45294	3.47867	109.593	1.20319e-25	1.14874e-24	ENSG00000112039.3
4642	IGFBP2	0.364946	-2.74013	-1.45424	5.87872	453.706	1.12602e-100	6.56465e-99	ENSG00000115457.5
1671	CCNF	0.364887	-2.74057	-1.45448	6.12733	310.127	2.04892e-69	6.2917e-68	ENSG00000162063.8
10569	TMEM97	0.364879	-2.74064	-1.45451	5.88966	362.439	8.28826e-81	3.33409e-79	ENSG00000109084.9
2749	DNA2	0.364015	-2.74714	-1.45793	3.84168	137.394	9.88972e-32	1.18874e-30	ENSG00000138346.10
7420	PM20D2	0.363936	-2.74774	-1.45824	4.66376	202.11	7.23563e-46	1.27103e-44	ENSG00000146281.5
10136	TBC1D31	0.363842	-2.74845	-1.45862	3.17772	78.1901	9.35856e-19	6.59306e-18	ENSG00000156787.12
9159	SFXN2	0.363305	-2.75251	-1.46075	3.15676	75.2372	4.17429e-18	2.86224e-17	ENSG00000156398.8
1095	BORA	0.362598	-2.75788	-1.46356	3.78724	120.765	4.30182e-28	4.52216e-27	ENSG00000136122.11
486	ANKRD32	0.362589	-2.75794	-1.46359	3.30937	79.0796	5.96558e-19	4.24235e-18	ENSG00000133302.8
1271	C18orf54	0.360311	-2.77538	-1.47269	4.76825	249.312	3.66738e-56	8.46231e-55	ENSG00000166845.9
11113	UHRF1	0.359962	-2.77807	-1.47408	6.46029	461.445	2.33089e-102	1.43516e-100	ENSG00000034063.9
9897	STEAP1	0.359779	-2.77948	-1.47482	5.07946	305.771	1.82173e-68	5.50995e-67	ENSG00000164647.4
8825	RRM1	0.359562	-2.78116	-1.47569	6.94548	657.346	5.6441e-145	7.65315e-143	ENSG00000167325.10
5413	LRRCC1	0.359104	-2.78471	-1.47753	2.18427	45.3266	1.66766e-11	7.60882e-11	ENSG00000133739.11
4419	HMHA1	0.359095	-2.78478	-1.47756	3.38435	69.2884	8.50689e-17	5.42606e-16	ENSG00000180448.6
3949	GIPC2	0.358917	-2.78616	-1.47828	3.63145	112.909	2.25889e-26	2.22533e-25	ENSG00000137960.5
2509	DBF4	0.358382	-2.79032	-1.48043	4.93524	264.459	1.83089e-59	4.53699e-58	ENSG00000006634.3
1610	CCDC18	0.357698	-2.79565	-1.48318	3.50898	96.0006	1.14848e-22	9.7194e-22	ENSG00000122483.13
11170	USP1	0.356479	-2.80521	-1.48811	6.0891	539.963	1.92048e-119	1.60947e-117	ENSG00000162607.8
8904	SALL2	0.354545	-2.82051	-1.49596	1.08502	17.1951	3.37314e-05	8.56088e-05	ENSG00000165821.7
6972	PBX1	0.354285	-2.82259	-1.49702	3.31373	74.6965	5.48929e-18	3.7258e-17	ENSG00000185630.14
9895	STC1	0.354097	-2.82409	-1.49778	3.92839	150.597	1.28386e-34	1.66957e-33	ENSG00000159167.7
7335	PLA2G3	0.353881	-2.82581	-1.49867	0.902195	20.5248	5.8864e-06	1.62705e-05	ENSG00000100078.3
8974	SCML1	0.353873	-2.82587	-1.4987	3.83917	138.575	5.45562e-32	6.63026e-31	ENSG00000047634.10
3955	GK	0.353455	-2.82921	-1.5004	2.89642	68.8468	1.06416e-16	6.73076e-16	ENSG00000198814.8
10212	TDRP	0.353067	-2.83233	-1.50199	1.85094	39.9204	2.64523e-10	1.09436e-09	ENSG00000180190.7
6124	MTBP	0.353064	-2.83234	-1.502	3.11511	61.6954	4.00906e-15	2.31934e-14	ENSG00000172167.3
8241	RFC5	0.352884	-2.83379	-1.50273	4.42708	226.753	3.04472e-51	6.27025e-50	ENSG00000111445.9
9290	SLC16A9	0.352786	-2.83458	-1.50313	2.02233	30.2112	3.8747e-08	1.33409e-07	ENSG00000165449.7
226	ADAMTS3	0.352719	-2.83512	-1.50341	0.622256	17.2975	3.19614e-05	8.13907e-05	ENSG00000156140.4
8182	RBPMS2	0.352332	-2.83823	-1.50499	1.49028	32.033	1.51578e-08	5.39442e-08	ENSG00000166831.4
10073	TAF5	0.351651	-2.84373	-1.50778	3.45975	112.365	2.97281e-26	2.90964e-25	ENSG00000148835.9
8674	RPGR	0.350978	-2.84918	-1.51055	3.86	119.923	6.57629e-28	6.86528e-27	ENSG00000156313.8
5619	MASTL	0.350816	-2.85049	-1.51121	4.39326	225.955	4.54408e-51	9.31035e-50	ENSG00000120539.10
1917	CHAF1A	0.350792	-2.85069	-1.51131	5.78981	372.037	6.73881e-83	2.82375e-81	ENSG00000167670.11
487	ANKRD33	0.350061	-2.85664	-1.51432	0.962033	20.228	6.87404e-06	1.88493e-05	ENSG00000167612.8
4699	IMPA2	0.349983	-2.85728	-1.51464	2.01543	34.2034	4.96422e-09	1.83711e-08	ENSG00000141401.7
8627	RP11-798M19.6	0.349616	-2.86028	-1.51616	0.749376	16.8774	3.98735e-05	0.000100269	ENSG00000272870.1
3479	FAM72A	0.349574	-2.86063	-1.51633	2.5953	62.7338	2.36622e-15	1.39227e-14	ENSG00000196550.6
5032	KIF18A	0.348485	-2.86956	-1.52083	4.22242	169.393	1.00409e-38	1.46169e-37	ENSG00000121621.6
9980	SULT1C4	0.347879	-2.87456	-1.52334	2.5664	47.2185	6.34969e-12	3.0062e-11	ENSG00000198075.5
1768	CDC7	0.346902	-2.88266	-1.5274	3.78613	130.216	3.67524e-30	4.15678e-29	ENSG00000097046.8
1911	CGN	0.346836	-2.88321	-1.52767	1.47337	29.5481	5.45461e-08	1.85478e-07	ENSG00000143375.10
1297	C1orf112	0.346468	-2.88627	-1.52921	3.72279	132.876	9.62218e-31	1.11014e-29	ENSG00000000460.12
4530	HSPA2	0.345645	-2.89314	-1.53264	1.97607	39.6008	3.11557e-10	1.28105e-09	ENSG00000126803.8
11838	ZNF366	0.344854	-2.89978	-1.53594	1.43305	18.85	1.41409e-05	3.73991e-05	ENSG00000178175.7
5864	MIS18BP1	0.344783	-2.90038	-1.53624	5.43295	275.775	6.25791e-62	1.65979e-60	ENSG00000129534.9
5666	MCM7	0.34384	-2.90833	-1.54019	7.66524	807.8	1.08689e-177	2.08199e-175	ENSG00000166508.13
2401	CTSH	0.343201	-2.91375	-1.54288	1.4817	28.2851	1.04697e-07	3.47302e-07	ENSG00000103811.11
5451	LURAP1	0.341832	-2.92542	-1.54864	0.938027	21.4225	3.68428e-06	1.0469e-05	ENSG00000171357.5
3611	FEN1	0.341712	-2.92644	-1.54915	6.28783	436.213	7.22053e-97	3.80513e-95	ENSG00000168496.3
8726	RPL39L	0.341009	-2.93248	-1.55212	3.22423	86.3902	1.47717e-20	1.13328e-19	ENSG00000163923.5
9272	SLAIN1	0.340968	-2.93283	-1.55229	1.98813	42.5015	7.06267e-11	3.06812e-10	ENSG00000139737.17
7281	PIK3CG	0.339299	-2.94725	-1.55937	3.65732	101.302	7.89725e-24	7.06479e-23	ENSG00000105851.6
9230	SHROOM3	0.339211	-2.94802	-1.55975	3.96777	153.331	3.24272e-35	4.31934e-34	ENSG00000138771.10
6282	NAGS	0.338935	-2.95042	-1.56092	3.15742	95.9427	1.18254e-22	9.99363e-22	ENSG00000161653.6
10990	TYMS	0.338613	-2.95322	-1.56229	7.27574	733.813	1.32757e-161	2.16502e-159	ENSG00000176890.11
8138	RBL1	0.337769	-2.9606	-1.56589	4.74303	297.34	1.25127e-66	3.70105e-65	ENSG00000269846.1
8139	RBL1	0.337769	-2.9606	-1.56589	4.74303	297.34	1.25127e-66	3.70105e-65	ENSG00000080839.7
1267	C17orf96	0.336914	-2.96811	-1.56955	2.42948	35.9097	2.06672e-09	7.94305e-09	ENSG00000179294.5
9584	SNHG10	0.335777	-2.97817	-1.57442	2.56004	50.3726	1.27157e-12	6.3332e-12	ENSG00000247092.2
1852	CENPK	0.335365	-2.98183	-1.5762	4.32375	206.732	7.09396e-47	1.27776e-45	ENSG00000123219.8
134	AC137932.6	0.335356	-2.9819	-1.57623	0.902179	22.5519	2.04542e-06	5.99567e-06	ENSG00000261253.1
10578	TMPO-AS1	0.335177	-2.9835	-1.57701	1.85113	39.4888	3.29945e-10	1.35342e-09	ENSG00000257167.2
2061	CLSPN	0.334559	-2.98901	-1.57967	5.56403	433.623	2.64423e-96	1.34644e-94	ENSG00000092853.9
4705	INCENP	0.334346	-2.99091	-1.58059	5.92595	533.988	3.83109e-118	3.10292e-116	ENSG00000149503.8
10577	TMPO	0.334022	-2.99382	-1.58199	7.40361	617.583	2.5093e-136	2.85681e-134	ENSG00000120802.9
1335	C21orf58	0.333802	-2.99579	-1.58294	2.70645	67.3822	2.23654e-16	1.3927e-15	ENSG00000160298.13
5659	MCM2	0.333585	-2.99774	-1.58388	6.63752	526.747	1.44131e-116	1.12218e-114	ENSG00000073111.9
4000	GMNN	0.332975	-3.00323	-1.58651	5.04687	300.621	2.41276e-67	7.15409e-66	ENSG00000112312.5
1367	C4orf21	0.330347	-3.02712	-1.59795	3.0207	92.3226	7.36399e-22	6.01684e-21	ENSG00000138658.11
10799	TRIP13	0.330057	-3.02978	-1.59921	5.73485	361.274	1.4868e-80	5.94131e-79	ENSG00000071539.9
1337	C21orf91	0.330053	-3.02982	-1.59923	2.18922	50.3273	1.30129e-12	6.4732e-12	ENSG00000154642.6
6332	NCAPD3	0.330051	-3.02983	-1.59924	5.95956	466.515	1.83753e-103	1.15496e-101	ENSG00000151503.8
5663	MCM4	0.328215	-3.04678	-1.60729	7.04782	596.905	7.88726e-132	8.42332e-130	ENSG00000104738.12
3507	FANCA	0.328152	-3.04737	-1.60756	4.56671	257.028	7.62874e-58	1.83029e-56	ENSG00000187741.10
500	ANKRD55	0.328006	-3.04872	-1.6082	1.30112	31.3121	2.19711e-08	7.71449e-08	ENSG00000164512.13
969	BAIAP2L1	0.327239	-3.05587	-1.61158	0.417411	15.1371	9.99765e-05	0.000240103	ENSG00000006453.9
5193	LBH	0.325629	-3.07098	-1.6187	0.762305	20.6917	5.39497e-06	1.49842e-05	ENSG00000213626.7
2866	DSCC1	0.325173	-3.07529	-1.62072	2.37319	54.4425	1.60062e-13	8.44243e-13	ENSG00000136982.5
7751	PRR11	0.325072	-3.07624	-1.62117	6.15823	612.433	3.30768e-135	3.69603e-133	ENSG00000068489.8
6826	ORC6	0.324915	-3.07773	-1.62187	4.30785	218.427	1.99281e-49	3.8789e-48	ENSG00000091651.4
4771	IRAK3	0.324902	-3.07785	-1.62192	3.43855	111.865	3.82548e-26	3.73208e-25	ENSG00000090376.4
6331	NCAPD2	0.324264	-3.08391	-1.62476	7.27852	842.61	2.93829e-185	6.81909e-183	ENSG00000010292.8
4268	HAUS8	0.323937	-3.08702	-1.62622	3.6329	133.597	6.69224e-31	7.77305e-30	ENSG00000131351.10
5665	MCM6	0.323857	-3.08778	-1.62657	6.49898	533.853	4.1003e-118	3.27698e-116	ENSG00000076003.4
11051	UBE2T	0.323509	-3.09111	-1.62812	4.63536	296.352	2.05415e-66	6.061e-65	ENSG00000077152.5
2008	CKS1B	0.32332	-3.09291	-1.62897	5.45675	372.149	6.37373e-83	2.68008e-81	ENSG00000173207.8
2009	CKS1B	0.32332	-3.09291	-1.62897	5.45675	372.149	6.37373e-83	2.68008e-81	ENSG00000268942.1
1847	CENPE	0.323317	-3.09294	-1.62898	6.26774	381.021	7.46066e-85	3.25037e-83	ENSG00000138778.7
9476	SLCO4A1	0.32266	-3.09924	-1.63191	2.64652	64.4751	9.77615e-16	5.88422e-15	ENSG00000101187.11
5667	MCM8	0.320792	-3.11729	-1.64029	4.28659	201.985	7.70185e-46	1.35096e-44	ENSG00000125885.9
2663	DHFR	0.320635	-3.11881	-1.641	6.0977	355.094	3.29588e-79	1.26671e-77	ENSG00000228716.2
10706	TPX2	0.320041	-3.1246	-1.64367	7.47788	823.818	3.57859e-181	7.19773e-179	ENSG00000088325.11
5664	MCM5	0.319504	-3.12985	-1.64609	6.93585	485.532	1.33691e-107	8.76836e-106	ENSG00000100297.11
10167	TBXAS1	0.319346	-3.1314	-1.64681	0.840471	23.2274	1.43933e-06	4.29628e-06	ENSG00000059377.11
8240	RFC4	0.319195	-3.13288	-1.64749	4.25456	226.193	4.03234e-51	8.2759e-50	ENSG00000163918.6
919	AURKA	0.318917	-3.13562	-1.64875	5.877	497.672	3.05187e-110	2.14128e-108	ENSG00000087586.13
2665	DHFRP1	0.318777	-3.13699	-1.64938	3.739	148.189	4.31413e-34	5.51514e-33	ENSG00000188985.5
4758	IQCC	0.318616	-3.13858	-1.65011	1.20607	23.5082	1.24381e-06	3.73206e-06	ENSG00000160051.7
6956	PARPBP	0.318341	-3.14128	-1.65135	4.09851	199.87	2.22979e-45	3.87181e-44	ENSG00000185480.7
4240	H2AFX	0.31748	-3.14981	-1.65526	6.70368	677.406	2.44918e-149	3.43683e-147	ENSG00000188486.3
1256	C17orf53	0.317296	-3.15163	-1.6561	2.85067	74.7051	5.46547e-18	3.71172e-17	ENSG00000125319.10
6804	OIP5	0.315721	-3.16735	-1.66328	3.15492	109.059	1.57504e-25	1.49784e-24	ENSG00000104147.4
5642	MBOAT1	0.315511	-3.16947	-1.66424	1.88731	45.5698	1.47297e-11	6.75885e-11	ENSG00000172197.9
466	ANKLE1	0.315124	-3.17336	-1.66601	2.44273	64.2656	1.08728e-15	6.53127e-15	ENSG00000160117.10
9683	SOX18	0.314788	-3.17674	-1.66755	6.01632	138.797	4.87872e-32	5.94111e-31	ENSG00000203883.5
6934	PAQR4	0.31421	-3.18258	-1.6702	4.69059	267.292	4.41742e-60	1.11526e-58	ENSG00000162073.9
2803	DNM3	0.314041	-3.1843	-1.67098	0.801299	22.5786	2.01716e-06	5.92002e-06	ENSG00000197959.9
5042	KIF23	0.312725	-3.1977	-1.67704	5.9899	558.653	1.65034e-123	1.52033e-121	ENSG00000137807.9
10052	TACC3	0.312676	-3.1982	-1.67726	6.98644	641.84	1.33006e-141	1.65475e-139	ENSG00000013810.14
5737	MELK	0.312342	-3.20162	-1.6788	5.58197	507.355	2.38569e-112	1.74488e-110	ENSG00000165304.3
3514	FANCI	0.312158	-3.2035	-1.67965	6.05002	393.168	1.69085e-87	7.55749e-86	ENSG00000140525.13
9520	SMC4	0.312147	-3.20362	-1.6797	7.63648	829.619	1.96149e-182	4.08125e-180	ENSG00000113810.11
4127	GPSM2	0.311274	-3.2126	-1.68374	4.46949	215.362	9.29332e-49	1.77455e-47	ENSG00000121957.8
5325	LMO7	0.310267	-3.22303	-1.68842	3.73676	127.897	1.18241e-29	1.31636e-28	ENSG00000136153.15
7805	PSMC3IP	0.310003	-3.22578	-1.68965	3.65613	156.233	7.52833e-36	1.01966e-34	ENSG00000131470.10
9518	SMC2	0.308939	-3.23688	-1.69461	6.16118	490.974	8.74631e-109	5.9298e-107	ENSG00000136824.14
9458	SLC7A2	0.307924	-3.24756	-1.69936	4.32799	199.255	3.03625e-45	5.26458e-44	ENSG00000003989.12
1661	CCNB1	0.307836	-3.24849	-1.69977	6.89113	501.635	4.18926e-111	3.00928e-109	ENSG00000134057.10
8210	RECQL4	0.307745	-3.24944	-1.70019	4.59712	252.094	9.07802e-57	2.13555e-55	ENSG00000160957.8
2948	EBF3	0.306519	-3.26244	-1.70595	1.19661	30.737	2.95482e-08	1.02763e-07	ENSG00000108001.9
8040	RACGAP1	0.306335	-3.2644	-1.70682	5.54575	386.993	3.73695e-86	1.65192e-84	ENSG00000161800.8
7457	POC1A	0.305682	-3.27137	-1.7099	4.12558	199.105	3.27523e-45	5.67081e-44	ENSG00000164087.3
678	ARHGEF39	0.304375	-3.28542	-1.71608	2.40361	70.355	4.95365e-17	3.21402e-16	ENSG00000137135.13
4405	HMGB1P5	0.304213	-3.28717	-1.71685	3.63432	131.654	1.78143e-30	2.03969e-29	ENSG00000132967.9
1744	CDC20	0.303888	-3.29069	-1.71839	6.96006	664.761	1.37708e-146	1.91019e-144	ENSG00000117399.9
7060	PDE3B	0.303506	-3.29483	-1.7202	1.61271	34.3976	4.49269e-09	1.67236e-08	ENSG00000152270.4
12142	ZWINT	0.303168	-3.2985	-1.72181	6.01497	420.774	1.65551e-93	8.05593e-92	ENSG00000122952.12
8247	RFTN2	0.302299	-3.30798	-1.72595	1.25499	29.3609	6.00788e-08	2.03546e-07	ENSG00000162944.6
3487	FAM83D	0.301809	-3.31335	-1.72829	5.63497	576.576	2.08404e-127	2.09585e-125	ENSG00000101447.9
11486	YAP1	0.300664	-3.32597	-1.73377	5.09938	413.152	7.55176e-92	3.55995e-90	ENSG00000137693.9
291	AGAP5	0.300583	-3.32687	-1.73416	0.577686	20.781	5.14912e-06	1.43443e-05	ENSG00000172650.8
11719	ZNF141	0.300559	-3.32713	-1.73428	1.21598	32.182	1.40383e-08	5.00632e-08	ENSG00000131127.9
7907	PTTG1	0.300509	-3.32769	-1.73452	5.4864	263.258	3.34422e-59	8.25317e-58	ENSG00000164611.8
1774	CDCA7	0.299988	-3.33347	-1.73702	5.15307	358.663	5.50569e-80	2.15723e-78	ENSG00000144354.9
917	AUNIP	0.299615	-3.33762	-1.73882	1.85635	48.5976	3.14257e-12	1.52491e-11	ENSG00000127423.6
4316	HELLS	0.298975	-3.34476	-1.7419	4.77816	343.062	1.37431e-76	4.96562e-75	ENSG00000119969.10
975	BARD1	0.298884	-3.34578	-1.74234	3.51155	128.29	9.69618e-30	1.08346e-28	ENSG00000138376.6
5008	KIAA1524	0.298687	-3.34799	-1.74329	5.07177	424.589	2.44737e-94	1.21543e-92	ENSG00000163507.9
9901	STIL	0.29868	-3.34807	-1.74333	5.25169	379.601	1.51968e-84	6.57331e-83	ENSG00000123473.11
2633	DEPDC1B	0.297261	-3.36404	-1.7502	4.15069	187.651	1.03524e-42	1.70907e-41	ENSG00000035499.8
6081	MSH5	0.295014	-3.38967	-1.76115	2.85809	88.3274	5.54693e-21	4.34396e-20	ENSG00000204410.10
9172	SGOL2	0.294972	-3.39015	-1.76135	5.12655	444.731	1.01127e-98	5.57259e-97	ENSG00000163535.13
5489	MAD2L1	0.294486	-3.39575	-1.76373	5.68829	438.424	2.38459e-97	1.27333e-95	ENSG00000164109.9
8048	RAD51	0.293614	-3.40584	-1.76801	4.1212	234.59	5.94878e-53	1.27968e-51	ENSG00000051180.12
9262	SKA1	0.293606	-3.40592	-1.76804	4.56132	217.652	2.94192e-49	5.68049e-48	ENSG00000154839.5
2728	DLEU2	0.293076	-3.41208	-1.77065	2.42522	74.1466	7.25266e-18	4.89241e-17	ENSG00000231607.4
3945	GINS2	0.293047	-3.41243	-1.7708	4.58289	160.205	1.02074e-36	1.4062e-35	ENSG00000131153.4
5967	MPP2	0.290837	-3.43835	-1.78172	0.680365	22.6731	1.92033e-06	5.64271e-06	ENSG00000108852.10
1776	CDCA8	0.290225	-3.4456	-1.78476	5.67847	563.227	1.67003e-124	1.58692e-122	ENSG00000134690.6
507	ANLN	0.28996	-3.44875	-1.78608	7.45288	971.797	2.42505e-213	7.50398e-211	ENSG00000011426.6
635	ARHGAP11A	0.289567	-3.45343	-1.78803	6.36016	648.631	4.4345e-143	5.75436e-141	ENSG00000198826.6
1771	CDCA3	0.289382	-3.45564	-1.78895	4.36291	220.199	8.18219e-50	1.60557e-48	ENSG00000111665.7
8484	RP11-22B23.1	0.289377	-3.4557	-1.78898	1.51385	34.3869	4.51751e-09	1.68004e-08	ENSG00000111788.9
2247	CPT1C	0.286777	-3.48703	-1.802	2.14927	50.6783	1.08813e-12	5.43751e-12	ENSG00000169169.10
7692	PRKAA2	0.286605	-3.48912	-1.80286	2.79592	87.5127	8.37391e-21	6.50717e-20	ENSG00000162409.6
11469	XRCC2	0.286495	-3.49047	-1.80342	3.88655	178.976	8.10872e-41	1.25779e-39	ENSG00000196584.2
3510	FANCD2	0.286472	-3.49074	-1.80353	4.59755	316.406	8.78635e-71	2.7685e-69	ENSG00000144554.6
4905	KCNK1	0.285592	-3.5015	-1.80797	1.07231	29.8289	4.71909e-08	1.6124e-07	ENSG00000135750.10
6939	PARD6A	0.284236	-3.5182	-1.81484	0.961117	28.7976	8.03498e-08	2.69051e-07	ENSG00000102981.5
5043	KIF24	0.283853	-3.52295	-1.81678	3.29515	134.893	3.48456e-31	4.10661e-30	ENSG00000186638.11
9845	SSTR1	0.283494	-3.52742	-1.81861	0.636593	22.8146	1.78401e-06	5.26522e-06	ENSG00000139874.5
7733	PROX1	0.282784	-3.53627	-1.82223	2.03242	48.9321	2.6498e-12	1.29255e-11	ENSG00000117707.11
187	ACSL5	0.282772	-3.53642	-1.82229	2.24194	71.1865	3.25e-17	2.12235e-16	ENSG00000197142.6
1195	C11orf82	0.282376	-3.54138	-1.82431	3.75153	174.223	8.84803e-40	1.32644e-38	ENSG00000165490.8
8875	RUNX1T1	0.282067	-3.54526	-1.82589	3.16957	120.451	5.04002e-28	5.28436e-27	ENSG00000079102.12
4406	HMGB2	0.281117	-3.55723	-1.83076	7.4488	751.244	2.1525e-165	3.65864e-163	ENSG00000164104.7
1773	CDCA5	0.281106	-3.55738	-1.83081	5.39596	566.162	3.83911e-125	3.70643e-123	ENSG00000146670.5
1826	CDT1	0.27992	-3.57245	-1.83691	4.84019	350.421	3.43124e-78	1.28199e-76	ENSG00000167513.4
8933	SASS6	0.279495	-3.57788	-1.8391	3.27891	125.502	3.95206e-29	4.3279e-28	ENSG00000156876.8
6334	NCAPG2	0.277903	-3.59838	-1.84735	6.19874	616.227	4.94766e-136	5.58022e-134	ENSG00000146918.15
5041	KIF22	0.277819	-3.59947	-1.84778	5.99104	552.912	2.92701e-122	2.59729e-120	ENSG00000079616.8
5038	KIF20B	0.277382	-3.60514	-1.85005	5.73169	636.373	2.0543e-140	2.45458e-138	ENSG00000138182.10
6333	NCAPG	0.277248	-3.60688	-1.85075	6.23436	762.719	6.88493e-168	1.22187e-165	ENSG00000109805.5
5051	KIF4A	0.276963	-3.61059	-1.85223	5.84975	435.609	9.77423e-97	5.1285e-95	ENSG00000090889.10
5119	KNTC1	0.276167	-3.621	-1.85639	5.02997	459.505	6.16052e-102	3.7548e-100	ENSG00000184445.7
6351	NCOA2	0.275758	-3.62637	-1.85853	3.57048	153.444	3.0631e-35	4.08458e-34	ENSG00000140396.8
2218	COX7A1	0.275743	-3.62656	-1.8586	1.10497	33.2078	8.28166e-09	3.00581e-08	ENSG00000161281.6
1670	CCNE2	0.275495	-3.62983	-1.8599	4.06215	187.858	9.33064e-43	1.54673e-41	ENSG00000175305.12
3481	FAM72D	0.275301	-3.63238	-1.86092	2.41133	74.7333	5.3881e-18	3.66536e-17	ENSG00000215784.4
3944	GINS1	0.274608	-3.64155	-1.86455	4.68125	278.716	1.42999e-62	3.86064e-61	ENSG00000101003.8
11403	WDR76	0.273742	-3.65307	-1.86911	4.44406	161.916	4.31609e-37	6.00767e-36	ENSG00000092470.7
2153	COL8A2	0.273423	-3.65733	-1.87079	0.877594	26.7147	2.35824e-07	7.60536e-07	ENSG00000171812.6
1767	CDC6	0.272212	-3.6736	-1.8772	5.61681	433.81	2.40757e-96	1.23112e-94	ENSG00000094804.5
9189	SH3BP1	0.272156	-3.67436	-1.87749	1.27308	36.2211	1.76154e-09	6.82667e-09	ENSG00000100092.16
1103	BRCA1	0.271691	-3.68065	-1.87996	5.22595	449.398	9.75071e-100	5.49867e-98	ENSG00000012048.15
4765	IQGAP3	0.271615	-3.68169	-1.88037	5.42133	535.465	1.82807e-118	1.50076e-116	ENSG00000183856.6
5047	KIF2C	0.271329	-3.68556	-1.88188	5.65172	514.841	5.60858e-114	4.204e-112	ENSG00000142945.8
6138	MTFR2	0.270972	-3.69042	-1.88378	3.14661	92.4434	6.92785e-22	5.66816e-21	ENSG00000146410.7
1663	CCNB2	0.269141	-3.71553	-1.89357	5.50445	540.694	1.33195e-119	1.13197e-117	ENSG00000157456.3
3751	FST	0.2685	-3.72439	-1.897	2.20214	64.0964	1.1848e-15	7.0994e-15	ENSG00000134363.7
1849	CENPH	0.268402	-3.72575	-1.89753	3.30259	127.508	1.43851e-29	1.59558e-28	ENSG00000153044.5
7618	PPP1R9A	0.268268	-3.72762	-1.89825	1.18673	36.3885	1.61654e-09	6.2829e-09	ENSG00000158528.7
7395	PLK1	0.267969	-3.73177	-1.89986	6.71904	895.837	7.88612e-197	2.11488e-194	ENSG00000166851.10
11026	UBE2C	0.267496	-3.73837	-1.90241	5.3519	454.25	8.57304e-101	5.0223e-99	ENSG00000175063.12
7478	POLE2	0.267418	-3.73947	-1.90283	3.11238	133.881	5.80129e-31	6.76425e-30	ENSG00000100479.8
11247	VASH2	0.267013	-3.74514	-1.90502	0.622111	25.5302	4.35503e-07	1.36369e-06	ENSG00000143494.11
7661	PRC1	0.265826	-3.76186	-1.91144	6.96396	1035.58	3.31219e-227	1.17563e-224	ENSG00000198901.9
6541	NLRP2	0.265116	-3.77193	-1.9153	3.55665	165.298	7.8756e-38	1.11291e-36	ENSG00000022556.11
3583	FBXO5	0.264336	-3.78307	-1.91956	4.55731	247.435	9.4116e-56	2.1552e-54	ENSG00000112029.5
8534	RP11-389C8.2	0.26212	-3.81505	-1.9317	1.20677	30.5784	3.20643e-08	1.11161e-07	ENSG00000261269.1
3508	FANCB	0.261656	-3.82182	-1.93426	2.00412	68.5245	1.25312e-16	7.89285e-16	ENSG00000181544.9
5029	KIF14	0.261153	-3.82917	-1.93703	5.03001	476.146	1.47372e-105	9.46005e-104	ENSG00000118193.7
9717	SPC25	0.260898	-3.83291	-1.93844	3.96448	141.364	1.33923e-32	1.65253e-31	ENSG00000152253.4
2877	DTL	0.260881	-3.83317	-1.93854	5.00796	380.882	7.99562e-85	3.4709e-83	ENSG00000143476.13
6363	NDC80	0.260688	-3.836	-1.9396	5.15596	360.86	1.82931e-80	7.21441e-79	ENSG00000080986.8
1878	CEP55	0.260405	-3.84018	-1.94117	6.40275	820.083	2.32126e-180	4.59228e-178	ENSG00000138180.11
2579	DDX12P	0.260277	-3.84206	-1.94188	2.45011	75.173	4.31215e-18	2.95173e-17	ENSG00000214826.4
2004	CKAP2L	0.259917	-3.84738	-1.94387	5.08879	451.723	3.04163e-100	1.75628e-98	ENSG00000169607.8
2935	E2F1	0.25974	-3.85	-1.94486	4.46367	309.09	3.44744e-69	1.0506e-67	ENSG00000101412.9
4420	HMMR	0.258601	-3.86696	-1.9512	5.54664	488.497	3.02596e-108	2.01753e-106	ENSG00000072571.15
1850	CENPI	0.258369	-3.87044	-1.9525	4.52385	294.982	4.08392e-66	1.19623e-64	ENSG00000102384.9
6439	NEIL3	0.258138	-3.87389	-1.95378	3.20284	89.6178	2.88917e-21	2.29536e-20	ENSG00000109674.3
5321	LMNB1	0.257538	-3.88292	-1.95714	7.18291	1003.5	3.10852e-220	1.04205e-217	ENSG00000113368.7
5037	KIF20A	0.25653	-3.89819	-1.9628	6.46556	759.664	3.17702e-167	5.55656e-165	ENSG00000112984.7
7998	RAB38	0.256171	-3.90364	-1.96482	1.56731	51.5992	6.80691e-13	3.4414e-12	ENSG00000123892.7
11893	ZNF503	0.25592	-3.90747	-1.96624	1.76034	53.2191	2.98349e-13	1.54262e-12	ENSG00000165655.14
8923	SAPCD2	0.255493	-3.914	-1.96864	5.43077	646.734	1.14635e-142	1.47172e-140	ENSG00000186193.7
1053	BIRC5	0.255488	-3.91408	-1.96867	6.54026	557.802	2.52729e-123	2.31055e-121	ENSG00000089685.10
800	ATAD5	0.255287	-3.91716	-1.96981	3.66892	204.583	2.0879e-46	3.72183e-45	ENSG00000176208.4
1913	CGREF1	0.255266	-3.91749	-1.96993	1.44008	47.1262	6.65593e-12	3.14748e-11	ENSG00000138028.10
5056	KIFC1	0.255256	-3.91763	-1.96998	5.90426	704.074	3.8884e-155	5.86565e-153	ENSG00000237649.3
9213	SHCBP1	0.255211	-3.91832	-1.97024	6.0008	628.201	1.23071e-138	1.4281e-136	ENSG00000171241.4
9264	SKA3	0.255073	-3.92044	-1.97102	4.75248	341.456	3.07446e-76	1.10097e-74	ENSG00000165480.11
8453	RP11-122A3.2	0.254987	-3.92177	-1.97151	1.01751	32.8696	9.85542e-09	3.55349e-08	ENSG00000253250.2
1158	BUB1	0.254818	-3.92437	-1.97246	6.03964	766.367	1.10837e-168	1.99639e-166	ENSG00000169679.10
3277	EXO1	0.254077	-3.93581	-1.97666	3.93151	212.437	4.03739e-48	7.56572e-47	ENSG00000174371.12
6197	MYBL2	0.253675	-3.94205	-1.97895	6.72672	982.679	1.04558e-215	3.32055e-213	ENSG00000101057.11
11396	WDR62	0.253195	-3.94953	-1.98168	4.33231	326.623	5.22895e-73	1.73838e-71	ENSG00000075702.12
1058	BLM	0.252023	-3.96789	-1.98837	4.44362	269.093	1.78852e-60	4.59231e-59	ENSG00000197299.6
3480	FAM72B	0.251313	-3.9791	-1.99244	2.63787	97.3775	5.72925e-23	4.92454e-22	ENSG00000188610.8
5030	KIF15	0.251247	-3.98015	-1.99282	4.65253	413.257	7.16277e-92	3.38982e-90	ENSG00000163808.12
4959	KIAA0101	0.251094	-3.98257	-1.9937	5.43052	528.423	6.22393e-117	4.8773e-115	ENSG00000166803.6
3718	FOXM1	0.251026	-3.98366	-1.99409	6.89914	803.272	1.0486e-176	1.94684e-174	ENSG00000111206.8
8326	RMI2	0.250656	-3.98954	-1.99622	2.9135	114.823	8.60511e-27	8.62512e-26	ENSG00000175643.7
5334	LONRF3	0.25042	-3.99329	-1.99758	2.11251	54.4919	1.56093e-13	8.24029e-13	ENSG00000175556.12
2942	E2F8	0.249862	-4.00221	-2.0008	4.56167	204.263	2.45206e-46	4.36451e-45	ENSG00000129173.8
6442	NEK2	0.247944	-4.03316	-2.01191	4.33176	344.749	5.89827e-77	2.14399e-75	ENSG00000117650.8
4558	HYAL1	0.247532	-4.03987	-2.01431	0.77566	30.3421	3.62176e-08	1.24986e-07	ENSG00000114378.12
1770	CDCA2	0.247426	-4.04162	-2.01493	5.14819	478.977	3.56766e-106	2.30238e-104	ENSG00000184661.9
10354	TK1	0.245141	-4.07928	-2.02831	6.43597	806.409	2.18128e-177	4.11308e-175	ENSG00000167900.7
10183	TCF19	0.245026	-4.08121	-2.029	5.49351	589.459	3.28595e-130	3.3893e-128	ENSG00000137310.7
4382	HJURP	0.244878	-4.08367	-2.02987	5.4284	620.675	5.33259e-137	6.12892e-135	ENSG00000123485.7
2736	DLGAP5	0.244694	-4.08674	-2.03095	6.71706	823.996	3.27313e-181	6.69493e-179	ENSG00000126787.8
4220	GTSE1	0.244126	-4.09625	-2.0343	5.61134	653.061	4.82474e-144	6.39835e-142	ENSG00000075218.14
6734	NUF2	0.243974	-4.0988	-2.0352	4.69577	452.96	1.63672e-100	9.4961e-99	ENSG00000143228.8
9697	SPAG5	0.243386	-4.1087	-2.03868	6.03836	836.165	7.40135e-184	1.65406e-181	ENSG00000076382.12
11846	ZNF395	0.2431	-4.11353	-2.04038	3.09208	135.621	2.41502e-31	2.86292e-30	ENSG00000186918.9
3212	ERCC6L	0.24299	-4.11539	-2.04103	3.80083	208.872	2.42075e-47	4.40628e-46	ENSG00000186871.5
3126	EME1	0.242758	-4.11933	-2.04241	2.38643	84.3959	4.04995e-20	3.03382e-19	ENSG00000154920.10
1820	CDKN3	0.242326	-4.12667	-2.04498	4.13706	276.56	4.21982e-62	1.12169e-60	ENSG00000100526.15
7325	PKMYT1	0.241739	-4.13669	-2.04848	4.49694	325.191	1.07187e-72	3.5246e-71	ENSG00000127564.12
6763	NUSAP1	0.241694	-4.13747	-2.04875	5.99026	883.974	2.9905e-194	7.84552e-192	ENSG00000137804.8
7488	POLQ	0.241474	-4.14123	-2.05006	4.08996	247.593	8.69146e-56	1.99408e-54	ENSG00000051341.9
2470	CYP26B1	0.240905	-4.15102	-2.05347	1.13634	37.5396	8.95759e-10	3.55593e-09	ENSG00000003137.4
1159	BUB1B	0.240491	-4.15815	-2.05594	5.90314	833.649	2.60802e-183	5.52168e-181	ENSG00000156970.8
9171	SGOL1	0.240348	-4.16063	-2.0568	3.71043	192.454	9.26213e-44	1.55893e-42	ENSG00000129810.10
5741	MEOX2	0.240329	-4.16096	-2.05692	4.00151	233.919	8.3298e-53	1.78234e-51	ENSG00000106511.5
6622	NPR1	0.240046	-4.16587	-2.05862	3.19322	154.846	1.51294e-35	2.03094e-34	ENSG00000169418.9
3193	EPS8	0.240019	-4.16633	-2.05878	3.40687	155.388	1.15166e-35	1.55288e-34	ENSG00000151491.8
4890	KAZN	0.239851	-4.16926	-2.05979	2.00903	70.3014	5.09008e-17	3.29899e-16	ENSG00000189337.11
1660	CCNA2	0.239569	-4.17417	-2.06149	6.65498	839.41	1.45819e-184	3.32028e-182	ENSG00000145386.5
9479	SLFN13	0.239496	-4.17544	-2.06193	2.10584	64.8119	8.23994e-16	4.97198e-15	ENSG00000154760.9
1843	CENPA	0.237905	-4.20336	-2.07154	4.14387	302.745	8.31162e-68	2.48279e-66	ENSG00000115163.10
12031	ZNF736	0.237653	-4.20782	-2.07307	1.21489	40.4232	2.04498e-10	8.55124e-10	ENSG00000234444.5
2632	DEPDC1	0.237646	-4.20794	-2.07311	5.58881	510.504	4.92671e-113	3.64758e-111	ENSG00000024526.12
1999	CIT	0.236577	-4.22694	-2.07962	5.60959	706.776	1.00528e-155	1.53566e-153	ENSG00000122966.9
5922	MNS1	0.235585	-4.24475	-2.08568	2.12207	78.9387	6.40681e-19	4.54274e-18	ENSG00000138587.5
5464	LYPD6	0.235387	-4.24832	-2.08689	1.92883	66.1844	4.10659e-16	2.51949e-15	ENSG00000187123.10
10564	TMEM88	0.235384	-4.24838	-2.08691	3.50848	173.695	1.15377e-39	1.72751e-38	ENSG00000167874.6
9439	SLC47A1	0.234937	-4.25646	-2.08966	1.61956	51.9923	5.57178e-13	2.84022e-12	ENSG00000142494.9
12030	ZNF724P	0.234706	-4.26064	-2.09107	0.592028	27.8001	1.34517e-07	4.4245e-07	ENSG00000196081.5
8826	RRM2	0.234647	-4.26172	-2.09144	7.85569	1262.08	1.96446e-276	1.03074e-273	ENSG00000171848.9
5880	MLF1IP	0.234234	-4.26924	-2.09398	5.02091	552.229	4.12253e-122	3.60513e-120	ENSG00000151725.7
3476	FAM64A	0.233202	-4.28812	-2.10035	4.54514	328.935	1.63945e-73	5.52649e-72	ENSG00000129195.11
5658	MCM10	0.232806	-4.29542	-2.1028	4.85789	512.474	1.83674e-113	1.36826e-111	ENSG00000065328.12
1104	BRCA2	0.23278	-4.29591	-2.10296	4.40982	243.334	7.374e-55	1.65101e-53	ENSG00000139618.10
4165	GSG2	0.232528	-4.30056	-2.10452	3.45413	174.421	8.01041e-40	1.20837e-38	ENSG00000177602.4
8049	RAD51AP1	0.230458	-4.33919	-2.11743	4.0907	294.86	4.34237e-66	1.26885e-64	ENSG00000111247.10
9716	SPC24	0.229635	-4.35473	-2.12258	4.21471	319.684	1.69749e-71	5.4051e-70	ENSG00000161888.7
8409	RNFT2	0.229037	-4.36611	-2.12635	1.25368	45.4639	1.55482e-11	7.11818e-11	ENSG00000135119.10
7837	PSRC1	0.228641	-4.37366	-2.12884	4.13872	292.747	1.25348e-65	3.59311e-64	ENSG00000134222.12
4375	HIST1H2BH	0.228442	-4.37747	-2.1301	1.19587	44.0441	3.21064e-11	1.42921e-10	ENSG00000197459.2
1382	C5orf34	0.228408	-4.37813	-2.13031	2.43549	91.363	1.19594e-21	9.68099e-21	ENSG00000172244.4
6969	PBK	0.228019	-4.3856	-2.13278	5.34758	473.727	4.95178e-105	3.1618e-103	ENSG00000168078.5
5798	MFSD7	0.227897	-4.38794	-2.13354	0.86523	35.2181	2.94778e-09	1.11342e-08	ENSG00000169026.8
7399	PLK4	0.227809	-4.38964	-2.1341	4.8971	520.191	3.84508e-115	2.95557e-113	ENSG00000142731.6
1600	CCDC150	0.227784	-4.39013	-2.13426	1.1963	40.2736	2.20772e-10	9.20302e-10	ENSG00000144395.13
773	ASF1B	0.22711	-4.40315	-2.13854	5.20964	439.764	1.2186e-97	6.53602e-96	ENSG00000105011.4
5351	LPIN3	0.227097	-4.40341	-2.13862	1.26314	45.2642	1.72168e-11	7.83161e-11	ENSG00000132793.7
5033	KIF18B	0.226915	-4.40694	-2.13978	5.05875	411.487	1.74001e-91	8.1706e-90	ENSG00000186185.9
10653	TOP2A	0.226893	-4.40736	-2.13992	7.79205	1485.16	0	0	ENSG00000131747.10
1848	CENPF	0.22689	-4.40742	-2.13993	7.38901	634.444	5.39748e-140	6.38596e-138	ENSG00000117724.8
5026	KIF11	0.225631	-4.43202	-2.14796	6.31225	1103.04	7.21126e-242	2.90085e-239	ENSG00000138160.4
10317	TICRR	0.225203	-4.44043	-2.1507	4.43106	364.314	3.23816e-81	1.32919e-79	ENSG00000140534.9
11887	ZNF486	0.224814	-4.44813	-2.1532	2.26463	93.4078	4.25562e-22	3.51278e-21	ENSG00000256229.3
6335	NCAPH	0.224592	-4.45251	-2.15462	4.98789	551.255	6.71283e-122	5.82809e-120	ENSG00000121152.5
12066	ZNF788	0.22292	-4.48592	-2.1654	0.923284	8.52151	0.00350972	0.00662942	ENSG00000188474.6
12067	ZNF788	0.22292	-4.48592	-2.1654	0.923284	8.52151	0.00350972	0.00662942	ENSG00000214189.4
3347	FAM111B	0.222347	-4.49748	-2.16912	4.75957	515.954	3.21236e-114	2.43816e-112	ENSG00000189057.6
7852	PTER	0.222004	-4.50442	-2.17134	2.09587	86.5117	1.3891e-20	1.06707e-19	ENSG00000165983.10
2638	DERL3	0.221678	-4.51104	-2.17346	0.561739	28.4494	9.61806e-08	3.20019e-07	ENSG00000099958.10
609	AQP1	0.220822	-4.52854	-2.17904	2.73709	72.9959	1.29918e-17	8.66659e-17	ENSG00000240583.6
610	AQP1	0.220822	-4.52854	-2.17904	2.73709	72.9959	1.29918e-17	8.66659e-17	ENSG00000250424.3
7688	PRIM1	0.2206	-4.5331	-2.1805	3.1424	152.515	4.89077e-35	6.45048e-34	ENSG00000198056.9
1854	CENPM	0.220111	-4.54317	-2.1837	3.63234	195.55	1.95404e-44	3.33542e-43	ENSG00000100162.10
11975	ZNF626	0.21899	-4.56642	-2.19106	1.69837	64.5281	9.51647e-16	5.73077e-15	ENSG00000188171.10
5921	MND1	0.218748	-4.57147	-2.19266	1.94073	67.6525	1.95003e-16	1.21933e-15	ENSG00000121211.3
636	ARHGAP11B	0.218386	-4.57905	-2.19505	3.55144	222.227	2.95611e-50	5.90635e-49	ENSG00000187951.6
6821	ORC1	0.217989	-4.58739	-2.19767	4.05182	293.917	6.96821e-66	2.02145e-64	ENSG00000085840.8
3246	ESPL1	0.217881	-4.58967	-2.19839	5.14586	654.824	1.99476e-144	2.67475e-142	ENSG00000135476.7
921	AURKB	0.217447	-4.59881	-2.20126	5.3567	507.059	2.76813e-112	2.0124e-110	ENSG00000178999.8
8055	RAD54L	0.216934	-4.60969	-2.20467	3.95185	277.317	2.88593e-62	7.72227e-61	ENSG00000085999.7
3282	EXOC3L1	0.216933	-4.60971	-2.20468	2.60863	88.8058	4.35538e-21	3.42415e-20	ENSG00000179044.11
1765	CDC45	0.214882	-4.65372	-2.21838	4.88265	554.279	1.47642e-122	1.32966e-120	ENSG00000093009.5
5641	MBNL3	0.214144	-4.66976	-2.22335	2.55633	84.8841	3.16382e-20	2.38482e-19	ENSG00000076770.10
1520	CASC5	0.213208	-4.69026	-2.22967	5.73772	731.785	3.66485e-161	5.89699e-159	ENSG00000137812.15
8638	RP11-977G19.10	0.211674	-4.72424	-2.24008	0.800417	11.5694	0.000670451	0.00142247	ENSG00000144785.4
6435	NEFH	0.210588	-4.7486	-2.2475	3.34836	177.471	1.72833e-40	2.6672e-39	ENSG00000100285.9
11839	ZNF367	0.206934	-4.83245	-2.27276	3.80463	228.449	1.29909e-51	2.70768e-50	ENSG00000165244.6
10920	TTK	0.206901	-4.83322	-2.27299	5.02015	561.698	3.59207e-124	3.33455e-122	ENSG00000112742.5
1119	BRIP1	0.206539	-4.84171	-2.27552	3.98307	308.94	3.71624e-69	1.12682e-67	ENSG00000136492.4
3242	ESCO2	0.205499	-4.8662	-2.2828	4.31037	359.575	3.48381e-80	1.36946e-78	ENSG00000171320.10
384	ALDH1L2	0.20478	-4.88328	-2.28785	2.09	83.3238	6.96561e-20	5.16028e-19	ENSG00000136010.9
587	APOBEC3B	0.20446	-4.89093	-2.29011	4.10163	268.297	2.66733e-60	6.83425e-59	ENSG00000179750.11
796	ATAD2	0.203987	-4.90228	-2.29345	5.96885	988.042	7.13755e-217	2.328e-214	ENSG00000156802.8
3938	GIMAP5	0.203601	-4.91157	-2.29618	2.09182	63.7783	1.39238e-15	8.30199e-15	ENSG00000196329.6
641	ARHGAP20	0.203508	-4.91382	-2.29684	2.35433	94.6037	2.32582e-22	1.9387e-21	ENSG00000137727.8
1785	CDK1	0.203021	-4.92559	-2.3003	5.91348	899.716	1.13151e-197	3.17561e-195	ENSG00000170312.11
7253	PIF1	0.201325	-4.96709	-2.3124	3.32575	176.14	3.3751e-40	5.14927e-39	ENSG00000140451.8
5867	MKI67	0.201309	-4.96749	-2.31252	8.32627	721.057	7.88623e-159	1.25225e-156	ENSG00000148773.8
9899	STEAP2	0.200962	-4.97607	-2.31501	1.61877	53.5679	2.49807e-13	1.29607e-12	ENSG00000157214.9
6190	MXD3	0.200172	-4.9957	-2.32069	3.21066	188.322	7.39085e-43	1.22686e-41	ENSG00000213347.6
4833	ITPRIPL1	0.199812	-5.0047	-2.32328	1.89216	75.8875	3.00294e-18	2.07557e-17	ENSG00000198885.5
1748	CDC25C	0.195415	-5.11731	-2.35538	3.36386	219.807	9.96464e-50	1.95216e-48	ENSG00000158402.14
4953	KHK	0.195159	-5.12403	-2.35728	2.48507	93.1598	4.82368e-22	3.96811e-21	ENSG00000138030.8
3711	FOXD2-AS1	0.194879	-5.13138	-2.35935	1.03978	43.783	3.66884e-11	1.62718e-10	ENSG00000237424.1
330	AIF1L	0.192403	-5.19743	-2.3778	4.21541	345.581	3.88615e-77	1.41686e-75	ENSG00000126878.8
8975	SCML2	0.19133	-5.22657	-2.38587	1.20543	53.0169	3.30699e-13	1.70259e-12	ENSG00000102098.13
786	ASPM	0.190864	-5.23934	-2.38938	6.72751	1111.92	8.47611e-244	3.52723e-241	ENSG00000066279.12
10825	TROAP	0.188396	-5.30798	-2.40816	4.42035	457.713	1.51212e-101	9.07875e-100	ENSG00000135451.8
7372	PLEKHA7	0.182392	-5.48268	-2.45488	2.11227	89.9725	2.41489e-21	1.92744e-20	ENSG00000166689.10
8978	SCN5A	0.18128	-5.51634	-2.46371	4.69741	462.588	1.31438e-102	8.13431e-101	ENSG00000183873.11
1818	CDKN2C	0.180044	-5.55419	-2.47358	4.06327	332.518	2.71882e-74	9.40134e-73	ENSG00000123080.6
4390	HLA-DPB1	0.179651	-5.56634	-2.47673	2.3692	89.2822	3.42333e-21	2.70548e-20	ENSG00000223865.6
5774	METTL7A	0.178425	-5.60461	-2.48661	3.61486	267.902	3.25225e-60	8.26277e-59	ENSG00000185432.10
4389	HLA-DPA1	0.17709	-5.64685	-2.49745	2.03115	93.7389	3.60009e-22	2.98187e-21	ENSG00000231389.3
8187	RCAN3	0.176848	-5.65457	-2.49942	1.48877	69.7794	6.63208e-17	4.26404e-16	ENSG00000117602.7
3136	EMP2	0.176441	-5.66763	-2.50275	4.13414	377.605	4.13471e-84	1.76317e-82	ENSG00000213853.5
2226	CPE	0.175124	-5.71025	-2.51355	1.08297	53.7305	2.29963e-13	1.19827e-12	ENSG00000109472.9
4819	ITGB4	0.165096	-6.05708	-2.59862	1.73892	80.1182	3.52665e-19	2.53633e-18	ENSG00000132470.9
9355	SLC29A2	0.164354	-6.08444	-2.60512	2.20165	96.0407	1.12543e-22	9.53104e-22	ENSG00000174669.7
3733	FRAS1	0.162152	-6.16704	-2.62458	2.00382	78.9615	6.33325e-19	4.49322e-18	ENSG00000138759.13
12085	ZNF826P	0.158248	-6.31921	-2.65974	1.28108	63.8571	1.33779e-15	7.98832e-15	ENSG00000231205.7
5372	LRP4	0.156594	-6.38592	-2.6749	1.69059	88.3423	5.50538e-21	4.31422e-20	ENSG00000134569.5
2936	E2F2	0.156081	-6.40693	-2.67963	2.72462	150.31	1.48354e-34	1.92716e-33	ENSG00000007968.6
6715	NUDT11	0.155208	-6.44295	-2.68772	1.75906	91.0264	1.41766e-21	1.14514e-20	ENSG00000196368.4
9409	SLC38A5	0.15496	-6.45326	-2.69003	4.66775	629.766	5.61934e-139	6.58391e-137	ENSG00000017483.10
1219	C14orf132	0.146548	-6.82369	-2.77055	0.561632	41.1715	1.39441e-10	5.92107e-10	ENSG00000227051.4
3152	ENPP4	0.137202	-7.28855	-2.86563	3.07075	217.925	2.56442e-49	4.97547e-48	ENSG00000001561.6
5501	MAGED4	0.137198	-7.28876	-2.86567	2.13297	13.1773	0.000283353	0.000635596	ENSG00000154545.12
3579	FBXO43	0.134711	-7.42332	-2.89207	0.787675	53.04	3.26829e-13	1.68483e-12	ENSG00000156509.9
438	AMPH	0.131252	-7.61894	-2.92959	0.382237	40.044	2.48311e-10	1.02976e-09	ENSG00000078053.12
5564	MAP3K8	0.131119	-7.62664	-2.93105	0.937088	56.9325	4.51019e-14	2.45065e-13	ENSG00000107968.5
5044	KIF26A	0.130134	-7.68439	-2.94193	3.32467	266.99	5.13876e-60	1.29467e-58	ENSG00000066735.10
8375	RNF180	0.122011	-8.19597	-3.03492	0.466158	43.7982	3.64031e-11	1.61572e-10	ENSG00000164197.7
11894	ZNF506	0.121135	-8.25524	-3.04531	0.635843	50.136	1.4345e-12	7.10364e-12	ENSG00000081665.9
9217	SHISA3	0.119571	-8.36325	-3.06406	1.53526	91.6475	1.03574e-21	8.41141e-21	ENSG00000178343.4
7898	PTPRN2	0.116561	-8.57917	-3.10084	1.48023	93.4245	4.21987e-22	3.48804e-21	ENSG00000155093.13
12095	ZNF844	0.11644	-8.58814	-3.10235	0.679163	53.4378	2.66909e-13	1.38243e-12	ENSG00000223547.5
12105	ZNF93	0.109035	-9.17134	-3.19713	1.15564	72.6713	1.53145e-17	1.01658e-16	ENSG00000184635.9
103	AC016683.6	0.0947751	-10.5513	-3.39935	1.5441	91.7673	9.74917e-22	7.92276e-21	ENSG00000189223.9
10680	TPBG	0.0937508	-10.6666	-3.41502	2.13627	151.338	8.83916e-35	1.15445e-33	ENSG00000146242.5
2275	CRISPLD1	0.092328	-10.831	-3.43709	1.85478	116.666	3.39725e-27	3.4656e-26	ENSG00000121005.4
6231	MYO7A	0.088258	-11.3304	-3.50213	1.91491	137.581	8.99745e-32	1.08365e-30	ENSG00000137474.15
10487	TMEM200B	0.0874699	-11.4325	-3.51507	0.664781	60.8694	6.099e-15	3.50156e-14	ENSG00000253304.1
6989	PCDH18	0.0853227	-11.7202	-3.55093	0.482155	50.5242	1.17703e-12	5.87442e-12	ENSG00000189184.7
3316	F8A3	0.0834246	-11.9869	-3.58338	1.48029	84.0649	4.788e-20	3.57338e-19	ENSG00000185990.6
10936	TUBA4A	0.0828888	-12.0643	-3.59268	3.71867	437.491	3.8063e-97	2.01467e-95	ENSG00000127824.9
165	ACKR3	0.0808043	-12.3756	-3.62942	3.05432	227.109	2.54634e-51	5.26186e-50	ENSG00000144476.5
3018	EHD3	0.08059	-12.4085	-3.63325	3.7273	323.251	2.83625e-72	9.22584e-71	ENSG00000013016.10
510	ANO5	0.0764378	-13.0825	-3.70957	0.347132	50.315	1.30944e-12	6.51104e-12	ENSG00000171714.10
6992	PCDHAC2	0.0744447	-13.4328	-3.74769	1.37106	102.577	4.1485e-24	3.75293e-23	ENSG00000243232.3
7891	PTPRD	0.0730423	-13.6907	-3.77512	2.81758	217.019	4.04322e-49	7.79451e-48	ENSG00000153707.11
8111	RASAL3	0.06804	-14.6972	-3.87747	0.482741	57.0858	4.17198e-14	2.26893e-13	ENSG00000105122.8
1618	CCDC36	0.0637706	-15.6812	-3.97096	0.561312	62.2172	3.07596e-15	1.795e-14	ENSG00000173421.12
5140	KRT7	0.0634607	-15.7578	-3.97799	3.15553	357.229	1.12965e-79	4.39763e-78	ENSG00000135480.10
11267	VGLL3	0.0621961	-16.0782	-4.00703	1.44695	119.43	8.43123e-28	8.77139e-27	ENSG00000206538.3
10932	TUB	0.0621565	-16.0884	-4.00795	0.863266	71.3333	3.017e-17	1.97447e-16	ENSG00000166402.4
8277	RGS7BP	0.0547321	-18.2708	-4.19147	1.76437	146.8	8.67684e-34	1.10339e-32	ENSG00000186479.4
3129	EMILIN1	0.0537892	-18.5911	-4.21654	2.46699	223.9	1.27545e-50	2.57394e-49	ENSG00000138080.9
5812	MGMT	0.0443072	-22.5697	-4.49631	1.885	172.514	2.09013e-39	3.09873e-38	ENSG00000170430.9
1597	CCDC144A	0.0429392	-23.2887	-4.54156	0.255644	46.2112	1.06167e-11	4.92401e-11	ENSG00000170160.12
11770	ZNF253	0.0402507	-24.8443	-4.63484	1.13394	107.47	3.51138e-25	3.32194e-24	ENSG00000256771.2
3464	FAM46A	0.0395911	-25.2582	-4.65868	1.86516	140.832	1.75099e-32	2.15402e-31	ENSG00000112773.11
10164	TBX1	0.0389304	-25.6869	-4.68296	2.70204	239.469	5.13398e-54	1.1306e-52	ENSG00000184058.8
10824	TRO	0.0380737	-26.2648	-4.71506	0.863237	85.241	2.64132e-20	2.00475e-19	ENSG00000067445.16
11191	USP32P1	0.0342158	-29.2263	-4.86919	0.530779	60.1804	8.65489e-15	4.92675e-14	ENSG00000188933.10
3871	GBP4	0.0305534	-32.7296	-5.03253	1.47316	94.9412	1.96126e-22	1.64137e-21	ENSG00000162654.8
11482	XYLT1	0.0300831	-33.2413	-5.0549	1.51108	149.329	2.42961e-34	3.12919e-33	ENSG00000103489.7
6747	NUP210	0.0294419	-33.9652	-5.08599	2.58958	284.185	9.19557e-64	2.55108e-62	ENSG00000132182.7
2521	DCAF12L1	0.0237978	-42.0207	-5.39303	0.994161	106.361	6.1452e-25	5.74885e-24	ENSG00000198889.3
6535	NLGN4Y	0.0205801	-48.5906	-5.6026	0.465954	74.3217	6.63713e-18	4.48722e-17	ENSG00000165246.8
1601	CCDC152	0.0201396	-49.6534	-5.63382	1.69485	149.818	1.90041e-34	2.46339e-33	ENSG00000198865.5
4641	IGFBP1	0.0169902	-58.8574	-5.87915	1.4304	128.697	7.89977e-30	8.86832e-29	ENSG00000146678.5
8793	RPS4Y1	0.0137825	-72.5556	-6.18101	3.47252	585.022	3.03161e-129	3.10047e-127	ENSG00000129824.11
12024	ZNF711	0.0132651	-75.3855	-6.23622	1.02675	111.482	4.63927e-26	4.50416e-25	ENSG00000147180.12
6368	NDN	0.00687616	-145.43	-7.18418	2.66209	363.146	5.816e-81	2.36322e-79	ENSG00000182636.4
10867	TSPAN7	0.00604058	-165.547	-7.3711	0.292295	75.3638	3.91501e-18	2.68903e-17	ENSG00000156298.8
3031	EIF1AY	0.00586683	-170.45	-7.4132	0.328653	77.935	1.06486e-18	7.48444e-18	ENSG00000198692.5
2595	DDX3Y	0.00540499	-185.014	-7.53149	2.2277	273.386	2.07486e-61	5.45521e-60	ENSG00000067048.12
11215	USP9Y	0.00480379	-208.169	-7.70161	0.576282	89.0698	3.81134e-21	3.00427e-20	ENSG00000114374.8
4943	KDM5D	0.00434848	-229.966	-7.84527	0.70602	101.862	5.95353e-24	5.34975e-23	ENSG00000012817.11
4070	GPAT2	0.00404744	-247.07	-7.94878	0.799532	106.674	5.24868e-25	4.92927e-24	ENSG00000186281.8
7874	PTPLAD2	0.00261675	-382.154	-8.57801	1.36987	165.344	7.69383e-38	1.0885e-36	ENSG00000188921.12
8577	RP11-512M8.5	0.00199981	-500.049	-8.96592	1.7303	203.343	3.89412e-46	6.90077e-45	ENSG00000256861.1
5303	LITAF	0.000788814	-1267.73	-10.308	3.01543	508.93	1.08422e-112	7.97826e-111	ENSG00000189067.8
